# Supplementary material for: Diaqua­(1,4,8,11-tetra­aza­cyclo­tetra­decane-κ4 N 1,N 4,N 8,N 11)copper(II) dideca­noate dihydrate
Source: Acta Crystallogr Sect E Struct Rep Online. 2010 Jul 7;66(Pt 8):m888. doi: 10.1107/S1600536810025699 (PMC3007572; doi:10.1107/S1600536810025699)
Supplement: Supplementary file 2 [file e-66-0m888-Isup2.hkl]

# 
# h,k,l, Fc-squared, Fo-squared, sigma(Fo-squared) and status flag 
# 
data_I
_shelx_title '  P-1' 
_shelx_refln_list_code          4 
_shelx_F_calc_maximum      106.08 
_exptl_crystal_F_000       371.00 
_reflns_d_resolution_high  0.7696 
 
loop_ 
 _symmetry_equiv_pos_as_xyz 
 'x, y, z' 
 '-x, -y, -z' 
 
_cell_length_a     6.9820 
_cell_length_b     8.8006 
_cell_length_c    15.3291 
_cell_angle_alpha  95.045 
_cell_angle_beta   93.158 
_cell_angle_gamma  98.423 
 
_shelx_F_squared_multiplier     1.000 
 
loop_ 
 _refln_index_h 
 _refln_index_k 
 _refln_index_l 
 _refln_F_squared_calc 
 _refln_F_squared_meas 
 _refln_F_squared_sigma 
 _refln_observed_status 
   1   0   0      973.60      975.00     20.57 o 
   2   0   0     5448.27     5946.59    149.77 o 
   3   0   0      903.08      930.10     26.98 o 
   4   0   0       57.44       78.04      5.01 o 
   5   0   0      282.49      252.60      9.44 o 
   6   0   0        3.87        1.63      2.71 o 
   7   0   0      147.49      141.62      9.00 o 
   8   0   0       34.32       22.50      7.80 o 
  -9   1   0       82.24       91.72     22.76 o 
  -8   1   0        2.07        4.31      5.08 o 
  -7   1   0       32.38       39.58      6.12 o 
  -6   1   0      453.32      449.58     21.80 o 
  -5   1   0       58.09       70.12      4.99 o 
  -4   1   0     5610.14     5767.23    118.45 o 
  -3   1   0      215.13      206.83      6.54 o 
  -2   1   0     4793.07     4879.88     98.59 o 
  -1   1   0     5651.49     5397.35    108.64 o 
   0   1   0     1450.95     1484.10     30.32 o 
   1   1   0     5258.04     5236.42    164.14 o 
   2   1   0     1336.57     1389.35     41.71 o 
   3   1   0      148.65      115.22      5.21 o 
   4   1   0      188.62      201.67     12.98 o 
   5   1   0      449.52      460.16     15.10 o 
   6   1   0      435.36      461.32     19.35 o 
   7   1   0      424.06      446.66     15.53 o 
   8   1   0      167.68      133.51     16.40 o 
  -9   2   0       57.36       63.43     13.28 o 
  -8   2   0      205.37      225.80     20.77 o 
  -7   2   0       43.61       53.77      7.42 o 
  -6   2   0      256.79      255.79      9.91 o 
  -5   2   0       71.34       63.07      7.21 o 
  -4   2   0       31.61       18.08      3.00 o 
  -3   2   0     1878.74     1888.25     40.35 o 
  -2   2   0      593.15      656.60     15.09 o 
  -1   2   0      331.67      338.14      8.55 o 
   0   2   0     1193.02     1292.06     27.23 o 
   1   2   0        9.66        9.36      1.59 o 
   2   2   0       57.47       44.18      4.15 o 
   3   2   0      944.14      886.45     35.91 o 
   4   2   0     1058.32     1067.82     26.03 o 
   5   2   0      770.53      824.94     23.43 o 
   6   2   0     1361.88     1356.79     33.79 o 
   7   2   0      550.87      547.13     30.94 o 
   8   2   0      130.65      135.48     10.03 o 
  -8   3   0       77.61      150.84     19.52 o 
  -7   3   0      102.57      110.42     14.39 o 
  -6   3   0       80.78       54.93     23.36 o 
  -5   3   0        3.61        3.31      2.10 o 
  -4   3   0      180.18      194.76      8.46 o 
  -3   3   0      393.74      372.98     10.22 o 
  -2   3   0      461.23      435.72     20.17 o 
  -1   3   0      488.01      518.02     12.89 o 
   0   3   0      759.40      720.08     16.56 o 
   1   3   0      335.05      342.60      9.49 o 
   2   3   0      314.74      288.84      8.99 o 
   3   3   0     2017.46     2194.87     99.95 o 
   4   3   0      959.15      875.10     22.53 o 
   5   3   0      294.76      282.07     11.00 o 
   6   3   0      340.55      367.55     16.10 o 
   7   3   0       98.35      110.08      8.74 o 
   8   3   0       34.28       37.42      6.73 o 
  -8   4   0       16.65       13.61      8.10 o 
  -7   4   0      310.14      351.77     24.52 o 
  -5   4   0       10.52       10.66      2.65 o 
  -4   4   0      230.01      219.31      7.74 o 
  -3   4   0      509.24      481.53     13.60 o 
  -2   4   0       77.18       70.90      3.26 o 
  -1   4   0     2015.48     2123.65     44.92 o 
   0   4   0      432.29      445.41     11.70 o 
   1   4   0        3.80        7.85      2.05 o 
   2   4   0       87.31       70.26      4.84 o 
   3   4   0       95.69       80.94      5.63 o 
   4   4   0      209.61      235.31      9.66 o 
   5   4   0        2.11       -1.09      2.76 o 
   6   4   0      210.87      192.78     10.59 o 
   7   4   0       29.30       26.17      6.90 o 
  -8   5   0      267.60      278.41     23.03 o 
  -7   5   0      168.19      243.33     23.41 o 
  -6   5   0      297.29      284.50     23.71 o 
  -5   5   0      600.53      599.63     20.68 o 
  -4   5   0       10.51        7.67      2.97 o 
  -3   5   0      260.87      248.78      7.61 o 
  -2   5   0      647.52      671.61     16.20 o 
  -1   5   0      180.35      151.36      6.03 o 
   0   5   0      625.29      653.41     16.56 o 
   1   5   0      189.89      158.84      6.69 o 
   2   5   0       17.00       20.32      3.22 o 
   3   5   0      224.71      216.27      9.14 o 
   4   5   0       35.92       40.68      5.29 o 
   5   5   0      107.28      116.04      8.44 o 
   6   5   0       16.50       18.82      4.82 o 
   7   5   0      176.42      177.87     11.90 o 
  -8   6   0        7.22       17.59      8.98 o 
  -7   6   0       36.15       33.64      9.61 o 
  -6   6   0       30.16       35.43      5.72 o 
  -5   6   0      136.18      142.64     29.40 o 
  -4   6   0       69.75       63.67     10.11 o 
  -3   6   0      595.13      568.35     19.36 o 
  -2   6   0      235.18      238.63     10.74 o 
  -1   6   0      540.15      533.42     14.35 o 
   0   6   0      934.75      936.93     22.98 o 
   1   6   0      424.10      452.49     13.54 o 
   2   6   0      103.32      102.17      6.80 o 
   3   6   0      160.60      170.04      8.69 o 
   4   6   0      125.61      117.85      8.43 o 
   5   6   0        2.25        4.09      3.62 o 
   6   6   0       23.73       25.08      7.59 o 
  -7   7   0        7.22        8.61      7.27 o 
  -6   7   0      154.35      166.10     18.25 o 
  -5   7   0        1.86        5.17      3.79 o 
  -4   7   0      602.59      571.68     20.83 o 
  -3   7   0      863.45      858.52     27.42 o 
  -2   7   0      491.24      451.49     17.10 o 
  -1   7   0      274.10      278.96     15.08 o 
   0   7   0      371.16      373.06     11.91 o 
   1   7   0      150.56      161.81      8.08 o 
   2   7   0        1.79        1.08      2.70 o 
   3   7   0       69.46       69.57      6.51 o 
   4   7   0      200.58      220.18     11.10 o 
   5   7   0       13.49       11.59      4.67 o 
   6   7   0       94.68       93.48      9.14 o 
  -7   8   0       50.18       54.43     13.18 o 
  -6   8   0       23.55       17.35      8.01 o 
  -5   8   0      253.49      253.62     13.74 o 
  -4   8   0       87.17       82.15     11.17 o 
  -3   8   0      679.00      646.60     22.99 o 
  -2   8   0       94.59      110.87      9.30 o 
  -1   8   0       60.45       74.20      7.86 o 
   0   8   0        4.25        4.04      5.22 o 
   1   8   0        1.91        3.40      3.72 o 
   2   8   0      143.05      151.03      9.10 o 
   3   8   0      184.42      187.49     10.66 o 
   4   8   0      280.00      289.28     13.27 o 
   5   8   0      478.67      498.86     20.99 o 
  -6   9   0       87.97       85.86     14.94 o 
  -5   9   0      142.46      128.98     11.53 o 
  -4   9   0        4.83        3.95      4.16 o 
  -3   9   0       99.09       99.72      9.66 o 
  -2   9   0      134.41      140.18     14.84 o 
  -1   9   0       23.68       11.75      4.53 o 
   0   9   0      294.10      294.53     14.80 o 
   1   9   0      244.67      239.56     13.67 o 
   2   9   0      295.00      288.32     15.60 o 
   3   9   0      485.23      481.13     17.57 o 
   4   9   0      380.78      396.05     16.38 o 
  -5  10   0       14.03        6.24      7.41 o 
  -4  10   0      154.16      154.04     12.97 o 
  -3  10   0       36.88       30.94      6.41 o 
  -2  10   0      179.16      170.88     13.04 o 
  -1  10   0      114.95      111.98     23.20 o 
   0  10   0      196.98      225.27     15.80 o 
   1  10   0      406.26      415.20     19.60 o 
   2  10   0      111.80      146.00     13.34 o 
   3  10   0       56.41       65.58     11.36 o 
  -3  11   0      183.51      154.31     13.36 o 
  -2  11   0      119.01      115.77     11.61 o 
  -1  11   0       21.75       21.34      6.46 o 
   0  11   0      171.69      174.29     16.45 o 
  -1 -11   1       75.92       70.43     15.42 o 
   0 -11   1       90.23       79.70     10.04 o 
   1 -11   1      113.97      100.00     12.95 o 
   2 -11   1       99.42       93.45     21.85 o 
   3 -11   1      137.27      151.95     13.09 o 
  -3 -10   1       61.46       53.74      9.03 o 
  -2 -10   1       58.22       47.86      8.20 o 
  -1 -10   1      285.45      290.87     16.00 o 
   0 -10   1      138.98      151.73     23.85 o 
   1 -10   1       31.63       40.19      7.01 o 
   2 -10   1      323.17      308.20     15.79 o 
   3 -10   1        7.62       15.55      5.02 o 
   4 -10   1       99.42      115.19     24.87 o 
   5 -10   1       34.56       56.36     12.46 o 
  -4  -9   1       69.28       64.08      7.59 o 
  -3  -9   1      233.61      226.89     12.43 o 
  -2  -9   1      578.71      616.65     24.36 o 
  -1  -9   1       43.59       59.88     15.61 o 
   0  -9   1      388.92      426.49     19.42 o 
   1  -9   1        2.71        4.26      3.79 o 
   2  -9   1        3.31        2.33      4.59 o 
   3  -9   1      146.12      153.44     11.83 o 
   4  -9   1       38.85       27.06      5.98 o 
   5  -9   1      297.91      297.11     22.74 o 
   6  -9   1        1.89        7.23      7.27 o 
  -5  -8   1        8.58        6.02      4.59 o 
  -4  -8   1      322.16      320.73     13.90 o 
  -3  -8   1      213.52      204.47     10.66 o 
  -2  -8   1       16.07       13.23      3.73 o 
  -1  -8   1      751.77      734.68     25.01 o 
   0  -8   1       76.37       66.45     15.62 o 
   1  -8   1      157.01      167.47     10.73 o 
   2  -8   1        7.09       10.39      4.40 o 
   3  -8   1      291.32      266.39     13.05 o 
   4  -8   1      113.75      104.50      9.27 o 
   5  -8   1      135.46      134.53     22.93 o 
   6  -8   1      788.71      769.76     41.19 o 
   7  -8   1        2.15       -2.60      6.24 o 
  -6  -7   1       20.08       24.82      5.89 o 
  -5  -7   1      169.87      176.98     11.52 o 
  -4  -7   1       25.45       27.38      5.01 o 
  -3  -7   1      316.56      321.01     16.51 o 
  -2  -7   1        5.52        6.52      2.92 o 
  -1  -7   1      172.26      184.72      9.96 o 
   0  -7   1      289.51      272.28      9.84 o 
   1  -7   1       15.07       16.53      3.95 o 
   2  -7   1     1393.13     1315.86     37.98 o 
   3  -7   1      321.19      330.39     14.04 o 
   4  -7   1      749.55      734.00     24.74 o 
   5  -7   1       91.94       77.90      7.90 o 
   6  -7   1      462.25      475.23     29.10 o 
   7  -7   1        3.63        5.46      7.13 o 
  -6  -6   1       60.31       73.24      7.83 o 
  -5  -6   1      287.48      271.38     12.10 o 
  -4  -6   1      165.27      173.97     16.64 o 
  -3  -6   1       79.66       81.80      6.52 o 
  -2  -6   1      175.79      167.39      7.98 o 
  -1  -6   1       92.93      108.95      9.70 o 
   0  -6   1      581.92      598.20     16.17 o 
   1  -6   1       92.91       80.39      4.74 o 
   2  -6   1     1825.60     1881.85     41.37 o 
   3  -6   1      595.92      573.59     19.42 o 
   4  -6   1       85.60       91.53      7.58 o 
   5  -6   1       99.85      106.09     13.50 o 
   6  -6   1       73.72       81.47     13.11 o 
   7  -6   1       30.97       38.03     10.32 o 
   8  -6   1       11.81       10.96      8.65 o 
  -7  -5   1      234.75      251.41     13.03 o 
  -6  -5   1      130.88      145.71      9.99 o 
  -5  -5   1        2.04        3.60      3.12 o 
  -4  -5   1      180.52      185.54      8.96 o 
  -3  -5   1       67.08       72.85      5.81 o 
  -2  -5   1       33.58       30.94      3.78 o 
  -1  -5   1       50.44       31.93      3.39 o 
   0  -5   1      474.66      485.62     13.19 o 
   1  -5   1       40.53       39.08      3.20 o 
   2  -5   1        5.42        3.07      1.47 o 
   3  -5   1      895.62      898.76     21.36 o 
   4  -5   1       47.84       43.55      3.81 o 
   5  -5   1        1.17        0.75      2.51 o 
   6  -5   1       92.59       89.57     12.91 o 
   7  -5   1       90.04       92.35     14.86 o 
   8  -5   1       70.97       83.05     15.62 o 
  -7  -4   1       34.04       39.72      6.09 o 
  -6  -4   1       10.40        7.88      3.75 o 
  -5  -4   1        4.70        7.17      3.31 o 
  -4  -4   1      374.98      383.07     14.21 o 
  -3  -4   1      237.70      234.92      9.02 o 
  -2  -4   1      266.23      265.67      9.06 o 
  -1  -4   1      738.73      739.41     18.08 o 
   0  -4   1      361.88      348.90      9.73 o 
   1  -4   1        1.59        5.05      1.51 o 
   2  -4   1       30.81       27.87      2.41 o 
   3  -4   1      706.64      655.73     16.20 o 
   4  -4   1       74.93       68.25     10.14 o 
   5  -4   1      686.74      723.73     19.10 o 
   6  -4   1      219.08      228.41      9.37 o 
   7  -4   1       56.20       53.35     11.80 o 
   8  -4   1      189.60      202.25     22.50 o 
  -8  -3   1        0.85       -0.25      4.56 o 
  -7  -3   1       58.65       63.59      6.88 o 
  -6  -3   1      323.49      334.71     25.13 o 
  -5  -3   1      367.23      397.69     13.56 o 
  -4  -3   1     1811.49     1814.15     41.46 o 
  -3  -3   1     1743.87     1730.85     38.77 o 
  -2  -3   1     1071.80     1049.86     36.17 o 
  -1  -3   1      998.73     1028.88     23.21 o 
   0  -3   1     2196.46     2248.83     47.02 o 
   1  -3   1       61.52       59.56      3.08 o 
   2  -3   1      542.12      507.88     12.33 o 
   3  -3   1      346.98      332.72      9.42 o 
   4  -3   1       93.44       71.10      4.59 o 
   5  -3   1      430.84      425.22     15.14 o 
   6  -3   1      180.83      176.58      8.30 o 
   7  -3   1        9.37       12.38      4.73 o 
  -8  -2   1      109.73      124.18      9.65 o 
  -7  -2   1      190.87      200.61     12.91 o 
  -6  -2   1     1362.30     1415.24     59.19 o 
  -5  -2   1      473.28      474.77     14.78 o 
  -4  -2   1     2626.85     2777.52    118.35 o 
  -3  -2   1     1424.31     1413.36     31.83 o 
  -2  -2   1      345.82      301.25     14.01 o 
  -1  -2   1      276.47      260.67      8.71 o 
   0  -2   1      171.76      183.82      5.20 o 
   1  -2   1     7523.14     6760.05    252.97 o 
   2  -2   1        3.68        5.80      1.61 o 
   3  -2   1     1474.02     1469.59     31.96 o 
   4  -2   1       89.52       96.50      5.09 o 
   5  -2   1        5.97        9.35      2.52 o 
   6  -2   1      360.06      324.87     11.32 o 
   7  -2   1      104.23      128.48     11.05 o 
   8  -2   1        6.17        8.30      5.25 o 
   9  -2   1      102.49      104.98     11.99 o 
  -8  -1   1       51.01       51.89      6.50 o 
  -7  -1   1      272.49      282.27     18.97 o 
  -6  -1   1      129.30      146.01      8.73 o 
  -5  -1   1      537.86      549.72     15.96 o 
  -4  -1   1        2.50        5.99      2.29 o 
  -3  -1   1     6599.13     6922.26    190.53 o 
  -2  -1   1     2114.26     2298.50     52.62 o 
  -1  -1   1      811.71      786.61     17.12 o 
   0  -1   1     4070.52     4193.38     83.95 o 
   1  -1   1       55.91       46.77      1.96 o 
   2  -1   1     9860.05    10049.67    202.37 o 
   3  -1   1     2655.70     2908.70     71.98 o 
   4  -1   1       67.48       62.25      8.26 o 
   5  -1   1       78.48       85.76     10.44 o 
   6  -1   1      349.02      354.10     12.45 o 
   7  -1   1       53.21       47.44      7.20 o 
   8  -1   1      104.33      110.69     12.05 o 
   9  -1   1       64.25       68.05     10.04 o 
  -8   0   1       43.41       31.37      5.49 o 
  -7   0   1      211.70      237.27     10.55 o 
  -6   0   1       10.21       10.26      4.34 o 
  -5   0   1       16.33       14.06      3.10 o 
  -4   0   1      470.63      445.13     12.34 o 
  -3   0   1       92.70      109.03      4.67 o 
  -2   0   1     3909.64     4302.94     87.45 o 
  -1   0   1      334.35      285.62      8.47 o 
   0   0   1     4285.09     4105.39     98.59 o 
   1   0   1     2485.42     2610.85     63.03 o 
   2   0   1     3743.34     3998.62    116.72 o 
   3   0   1     2535.36     2700.58     63.89 o 
   4   0   1      267.35      253.64     19.71 o 
   5   0   1       79.90       79.48      7.41 o 
   6   0   1       52.68       49.32      5.11 o 
   7   0   1      144.96      143.12     11.29 o 
   8   0   1      115.53       97.50     10.54 o 
  -9   1   1       21.82       12.79      6.50 o 
  -8   1   1       67.07       75.13     12.35 o 
  -7   1   1        4.86        6.62      3.52 o 
  -6   1   1      643.63      693.38     20.02 o 
  -5   1   1      136.66      149.72      6.69 o 
  -4   1   1       31.72       24.22      2.79 o 
  -3   1   1        5.31       12.70      1.94 o 
  -2   1   1       61.98       70.21      3.85 o 
  -1   1   1     5569.19     5546.37    111.42 o 
   0   1   1      225.68      199.48      6.06 o 
   1   1   1     1460.43     1530.25     38.06 o 
   2   1   1       32.28       41.72      3.69 o 
   3   1   1     1182.25     1169.08     26.67 o 
   4   1   1      694.80      711.02     18.39 o 
   5   1   1       75.82       71.47      5.52 o 
   6   1   1      526.06      549.92     16.85 o 
   7   1   1      244.28      246.57     24.63 o 
   8   1   1      233.45      210.28     16.03 o 
  -8   2   1       21.34       21.62      6.20 o 
  -7   2   1       23.36       16.12      4.26 o 
  -6   2   1       28.50       29.29      3.94 o 
  -5   2   1      439.87      443.73     16.14 o 
  -4   2   1      479.79      536.67     17.03 o 
  -3   2   1     1749.14     1701.64     66.11 o 
  -2   2   1      649.52      686.03     23.56 o 
  -1   2   1       27.73       26.59      4.42 o 
   0   2   1     8858.96     8947.94    179.76 o 
   1   2   1       95.84       97.57      4.02 o 
   2   2   1       24.06       15.23      2.18 o 
   3   2   1      504.39      496.20     13.91 o 
   4   2   1      249.57      230.38      8.75 o 
   5   2   1      437.97      460.99     16.21 o 
   6   2   1      745.26      758.34     23.48 o 
   7   2   1      431.30      408.09     14.91 o 
   8   2   1      115.72      104.22     15.49 o 
  -9   3   1       66.21       90.66     16.81 o 
  -8   3   1       74.61       88.45     14.87 o 
  -7   3   1      330.05      352.15     17.90 o 
  -6   3   1      114.33      107.31     10.58 o 
  -5   3   1      332.16      303.48     10.28 o 
  -4   3   1     2194.95     2229.67     48.28 o 
  -3   3   1      437.07      434.71     11.43 o 
  -2   3   1       30.39       20.86      1.68 o 
  -1   3   1      574.40      623.55     17.83 o 
   0   3   1      434.91      384.67      9.89 o 
   1   3   1       14.24       11.84      2.02 o 
   2   3   1      291.20      240.64      8.05 o 
   3   3   1       17.41       28.89      3.49 o 
   4   3   1      228.01      218.74      8.88 o 
   5   3   1       20.01       24.92      4.16 o 
   6   3   1      411.70      437.97     15.30 o 
   7   3   1        7.26        6.88      3.90 o 
   8   3   1       22.93       27.71      9.63 o 
  -8   4   1      255.80      264.22     21.83 o 
  -7   4   1      482.61      454.51     22.72 o 
  -6   4   1     1012.71     1058.52     32.41 o 
  -5   4   1      849.94      838.60     21.42 o 
  -4   4   1      774.51      800.32     23.69 o 
  -3   4   1      513.65      503.40     18.39 o 
  -2   4   1      269.45      235.21      9.38 o 
  -1   4   1     1598.11     1861.19     39.68 o 
   0   4   1     1101.19     1097.62     26.32 o 
   1   4   1      117.85      153.54      6.52 o 
   2   4   1      106.28       93.22      5.65 o 
   3   4   1       41.79       32.33      3.94 o 
   4   4   1        1.99        2.35      2.70 o 
   5   4   1       28.71       35.49      5.05 o 
   6   4   1        0.92       -1.17      3.14 o 
   7   4   1      188.14      195.51     12.16 o 
  -8   5   1      442.90      479.77     30.90 o 
  -7   5   1      438.49      453.94     18.64 o 
  -6   5   1      548.70      579.03     33.48 o 
  -5   5   1       50.61       40.45      8.47 o 
  -4   5   1       54.41       45.44      5.33 o 
  -3   5   1        3.78        3.56      2.49 o 
  -2   5   1      199.11      179.33      8.58 o 
  -1   5   1       82.71       59.98      3.59 o 
   0   5   1      454.89      440.34     12.17 o 
   1   5   1     1187.30     1173.58     27.61 o 
   2   5   1        1.33       -1.77      2.06 o 
   3   5   1     1353.33     1459.27     34.96 o 
   4   5   1        7.49        4.74      3.68 o 
   5   5   1      280.44      280.68     19.33 o 
   6   5   1       17.15       17.10      4.80 o 
   7   5   1       89.90       90.40     13.24 o 
  -8   6   1        1.01        4.41      7.13 o 
  -7   6   1       39.32       42.63     10.87 o 
  -6   6   1      107.01      117.42      9.85 o 
  -5   6   1      205.38      209.15     12.82 o 
  -4   6   1       18.36       25.07      4.75 o 
  -3   6   1      812.51      825.78     25.88 o 
  -2   6   1      248.79      247.30     11.20 o 
  -1   6   1     3918.31     4146.14     86.70 o 
   0   6   1     1378.01     1332.73     30.97 o 
   1   6   1     1220.68     1222.06     29.36 o 
   2   6   1      269.50      271.61     10.33 o 
   3   6   1      334.39      338.73     12.43 o 
   4   6   1      246.19      247.77     16.35 o 
   5   6   1       22.07       20.32      4.83 o 
   6   6   1      431.27      472.78     21.95 o 
  -7   7   1       15.75       11.54      7.63 o 
  -6   7   1      138.28      159.70     12.04 o 
  -5   7   1      528.61      490.06     24.07 o 
  -4   7   1      215.38      207.08     11.46 o 
  -3   7   1      757.88      744.55     24.76 o 
  -2   7   1     1354.96     1356.45     39.40 o 
  -1   7   1      815.53      824.37     39.86 o 
   0   7   1      868.75      922.27     28.64 o 
   1   7   1       80.47       92.81     10.74 o 
   2   7   1       57.94       71.61      6.22 o 
   3   7   1        5.00        4.46      3.23 o 
   4   7   1      101.05      122.72      9.12 o 
   5   7   1       62.71       83.32     11.19 o 
   6   7   1       43.81       63.05     12.11 o 
  -7   8   1      108.16      106.67     16.56 o 
  -6   8   1      333.53      303.24     23.56 o 
  -5   8   1      241.65      233.40     13.35 o 
  -4   8   1      105.09      115.09     10.11 o 
  -3   8   1      410.57      404.58     17.01 o 
  -2   8   1        2.04        3.27      3.14 o 
  -1   8   1        8.17       10.64      3.93 o 
   0   8   1      115.23      109.49      9.43 o 
   1   8   1        1.22        4.45      3.57 o 
   2   8   1       16.73       22.61      4.32 o 
   3   8   1      235.70      257.00     11.88 o 
   4   8   1      209.91      217.03     12.27 o 
   5   8   1      189.32      189.39     12.48 o 
  -6   9   1       23.94       31.41     10.28 o 
  -5   9   1        5.21       11.31      5.12 o 
  -4   9   1       57.03       71.98      8.71 o 
  -3   9   1       40.63       50.63      7.26 o 
  -2   9   1       29.55       24.84      8.66 o 
  -1   9   1        4.52        5.49      4.06 o 
   0   9   1      103.61      111.41     10.29 o 
   1   9   1      240.37      211.83     13.44 o 
   2   9   1      103.74       96.97     13.79 o 
   3   9   1      397.55      410.81     19.75 o 
   4   9   1      366.41      395.44     27.53 o 
  -5  10   1       37.77       35.60      7.37 o 
  -4  10   1       69.78       74.35     16.49 o 
  -3  10   1      246.89      246.23     14.41 o 
  -2  10   1       97.45      111.66     10.82 o 
  -1  10   1      124.11      108.17     26.26 o 
   0  10   1      248.83      261.41     25.64 o 
   1  10   1       21.68       21.30      6.04 o 
   2  10   1      145.50      144.07     13.13 o 
  -3  11   1       61.89       71.12      9.57 o 
  -2  11   1      198.51      188.52     15.92 o 
  -1  11   1       13.65       10.45      5.26 o 
   0  11   1       80.01       75.93     10.03 o 
  -1 -11   2       68.59       69.78      9.63 o 
   0 -11   2        1.05        2.91      4.60 o 
   1 -11   2       88.82      102.02     21.85 o 
   2 -11   2       97.02       87.62     14.99 o 
   3 -11   2       41.29       47.12      7.99 o 
  -3 -10   2       40.53       45.75      8.55 o 
  -2 -10   2       46.28       59.02      8.88 o 
  -1 -10   2       99.99      114.29     13.99 o 
   0 -10   2      827.02      792.86     28.80 o 
   1 -10   2        1.37        3.62      8.04 o 
   2 -10   2      275.56      258.53     22.79 o 
   3 -10   2       16.55       23.60      5.81 o 
   4 -10   2        7.12       12.85      7.20 o 
   5 -10   2       55.29       72.87     14.19 o 
  -4  -9   2      616.89      623.87     24.52 o 
  -3  -9   2        1.89       -0.62      3.58 o 
  -2  -9   2      484.53      484.12     20.79 o 
  -1  -9   2      462.14      455.76     25.81 o 
   0  -9   2      201.76      218.52     12.43 o 
   1  -9   2      218.15      220.85     12.54 o 
   2  -9   2        2.67        1.29      3.34 o 
   3  -9   2      147.39      162.46     11.93 o 
   4  -9   2       51.95       41.81      7.86 o 
   5  -9   2      209.45      206.27     21.34 o 
   6  -9   2       18.46       16.86      8.74 o 
  -5  -8   2       64.93       63.80      7.71 o 
  -4  -8   2      231.00      234.41     12.66 o 
  -3  -8   2      382.26      360.36     13.97 o 
  -2  -8   2        6.22        4.46      3.22 o 
  -1  -8   2      747.18      724.01     20.78 o 
   0  -8   2        1.33        1.52      3.18 o 
   1  -8   2      169.24      183.63     19.06 o 
   2  -8   2       51.91       54.12      6.39 o 
   3  -8   2      145.04      168.02     10.64 o 
   4  -8   2      134.58      113.76      9.50 o 
   5  -8   2       64.79       84.31     13.83 o 
   6  -8   2      226.35      249.40     24.41 o 
   7  -8   2       33.29       29.28     10.72 o 
  -6  -7   2        0.83        8.14      4.66 o 
  -5  -7   2      138.80      158.24     10.98 o 
  -4  -7   2        5.64        6.78      3.51 o 
  -3  -7   2      237.91      227.44     10.38 o 
  -2  -7   2      134.27      134.70      8.01 o 
  -1  -7   2       70.43       72.51      5.76 o 
   0  -7   2      431.55      401.66     12.75 o 
   1  -7   2        2.16        2.32      2.14 o 
   2  -7   2      587.37      569.09     19.74 o 
   3  -7   2       51.17       43.09      5.65 o 
   4  -7   2      358.37      364.74     15.24 o 
   5  -7   2      293.20      300.86     21.31 o 
   6  -7   2       44.06       48.25     10.62 o 
   7  -7   2       32.07       36.91     10.62 o 
  -6  -6   2      155.92      170.01     11.34 o 
  -5  -6   2       11.55       13.98      4.24 o 
  -4  -6   2      444.37      460.97     22.59 o 
  -3  -6   2       40.15       41.64      4.93 o 
  -2  -6   2      144.52      139.54      7.53 o 
  -1  -6   2      276.18      276.76      9.81 o 
   0  -6   2      322.31      329.46     12.11 o 
   1  -6   2       54.08       57.93      4.32 o 
   2  -6   2      214.40      202.90      7.33 o 
   3  -6   2      430.51      444.88     16.06 o 
   4  -6   2       74.14       98.91     12.46 o 
   5  -6   2      356.95      354.69     14.82 o 
   6  -6   2      564.73      547.60     31.59 o 
   7  -6   2       24.05       22.30      9.00 o 
   8  -6   2       22.93       26.45     10.45 o 
  -7  -5   2      233.78      260.70     17.10 o 
  -6  -5   2      189.81      215.98     12.25 o 
  -5  -5   2      153.43      140.27     10.67 o 
  -4  -5   2      127.94      125.77      8.10 o 
  -3  -5   2       22.44       16.17      3.33 o 
  -2  -5   2      131.12      123.74     10.17 o 
  -1  -5   2      250.63      244.02     12.88 o 
   0  -5   2      227.85      205.97      7.37 o 
   1  -5   2      311.96      316.50      9.38 o 
   2  -5   2      580.44      580.34     14.75 o 
   4  -5   2       18.73       20.25      2.92 o 
   5  -5   2      761.18      766.32     25.84 o 
   6  -5   2      313.74      329.46     22.66 o 
   7  -5   2      169.43      140.14     17.73 o 
   8  -5   2       80.32       84.23     15.33 o 
  -7  -4   2      112.38      132.09      9.85 o 
  -6  -4   2       69.28       65.07      6.61 o 
  -5  -4   2      100.11       98.10      7.31 o 
  -4  -4   2      139.68      124.92      7.34 o 
  -3  -4   2      846.04      917.58     35.20 o 
  -2  -4   2      167.20      161.40      6.69 o 
  -1  -4   2     3886.69     4287.78     88.96 o 
   0  -4   2      263.48      251.35      7.75 o 
   1  -4   2      756.11      784.82     18.34 o 
   3  -4   2      635.83      602.18     15.22 o 
   4  -4   2      216.19      192.30      7.25 o 
   5  -4   2       18.94       25.45      3.39 o 
   6  -4   2      176.22      190.97     11.96 o 
   7  -4   2        0.90       -1.05      5.75 o 
   8  -4   2      180.46      220.95     24.20 o 
  -8  -3   2        4.86        1.41      5.28 o 
  -7  -3   2       72.95       85.40      9.24 o 
  -6  -3   2       24.02       28.53      4.74 o 
  -5  -3   2      278.77      290.12     15.02 o 
  -4  -3   2      946.27      992.11     24.96 o 
  -3  -3   2     2547.16     2675.66    113.84 o 
  -2  -3   2     3189.52     3314.29     69.50 o 
  -1  -3   2     2185.83     2161.77     47.76 o 
   0  -3   2     3278.86     3394.39     69.81 o 
   1  -3   2      404.89      464.69     11.36 o 
   2  -3   2      725.22      689.72     16.11 o 
   3  -3   2       26.11       23.50      2.48 o 
   4  -3   2      475.59      468.76     12.92 o 
   5  -3   2      114.42      122.52      6.25 o 
   6  -3   2      168.40      177.26     10.77 o 
   7  -3   2       20.47       22.92      5.76 o 
   8  -3   2       11.78       13.59      5.85 o 
  -8  -2   2       35.92       36.57      7.87 o 
  -7  -2   2       94.19      100.81      8.04 o 
  -6  -2   2       88.37      114.92      7.88 o 
  -5  -2   2      202.09      200.02     12.31 o 
  -4  -2   2     1900.71     1976.69     44.59 o 
  -3  -2   2      739.32      767.23     34.00 o 
  -2  -2   2      745.34      720.56     17.15 o 
  -1  -2   2      591.25      567.54     13.38 o 
   0  -2   2      190.40      202.42      6.08 o 
   1  -2   2     3110.17     3243.27     66.15 o 
   2  -2   2      376.87      358.62      9.09 o 
   3  -2   2     1180.89     1188.49     28.42 o 
   4  -2   2      166.19      194.63      6.89 o 
   5  -2   2     1969.37     2064.06     56.01 o 
   6  -2   2      119.80      142.21     11.56 o 
   7  -2   2      119.60      133.72     18.52 o 
   8  -2   2      100.30      122.57     11.86 o 
  -8  -1   2        0.90        2.78      3.88 o 
  -7  -1   2       90.81       94.31      7.65 o 
  -6  -1   2       28.30       38.44      5.65 o 
  -5  -1   2      253.38      258.80     21.24 o 
  -4  -1   2      144.71      137.67      6.92 o 
  -3  -1   2       34.99       11.18      2.03 o 
  -2  -1   2      291.47      317.67     20.51 o 
  -1  -1   2       81.66       86.67      3.19 o 
   0  -1   2     1640.78     1732.57     65.96 o 
   1  -1   2     1642.96     1568.60     32.25 o 
   2  -1   2     3400.25     3508.95     71.73 o 
   3  -1   2     3072.43     3254.60     86.84 o 
   4  -1   2     1771.18     1902.28     52.67 o 
   5  -1   2     1570.51     1725.41     84.04 o 
   6  -1   2      279.80      284.24     10.78 o 
   7  -1   2       61.41       56.20     14.49 o 
   8  -1   2        1.80       -0.55      5.29 o 
  -8   0   2        1.18       -3.33      3.28 o 
  -7   0   2       93.66       88.20      7.30 o 
  -6   0   2      120.26      123.93      7.89 o 
  -5   0   2       57.74       63.29      4.92 o 
  -4   0   2     1504.78     1717.49     73.03 o 
  -3   0   2       94.10      110.52     16.57 o 
  -2   0   2      519.42      566.25     13.16 o 
  -1   0   2       87.71       80.55      2.58 o 
   0   0   2     4101.67     3941.36     79.06 o 
   1   0   2    11253.75    10883.20    218.46 o 
   2   0   2     1765.53     1682.45     38.18 o 
   3   0   2     2183.25     2293.23     57.89 o 
   4   0   2        9.86        9.15      2.72 o 
   5   0   2       31.36       41.76      5.06 o 
   6   0   2      154.31      146.97      8.29 o 
   7   0   2        1.81        0.79      3.71 o 
   8   0   2       35.41       37.03      8.33 o 
  -9   1   2       43.77       29.48     11.47 o 
  -8   1   2      338.67      350.16     14.03 o 
  -7   1   2        7.96        8.22      4.24 o 
  -6   1   2      510.19      502.64     18.25 o 
  -5   1   2        6.96        5.91      2.26 o 
  -4   1   2      305.36      263.93     15.47 o 
  -3   1   2     4168.41     4546.67     93.09 o 
  -2   1   2     1201.46     1228.52     44.18 o 
  -1   1   2      238.01      268.72     10.89 o 
   0   1   2       79.75       75.06      3.50 o 
   1   1   2      239.54      243.98      7.08 o 
   2   1   2      282.20      251.02      7.53 o 
   3   1   2      506.36      513.80     15.90 o 
   4   1   2      371.52      388.41     11.79 o 
   5   1   2        6.33        4.09      2.46 o 
   6   1   2      370.79      359.01     14.97 o 
   7   1   2      168.80      164.55     13.16 o 
   8   1   2      232.52      257.29     24.17 o 
  -7   2   2      224.95      264.02     13.58 o 
  -6   2   2        2.11        2.45      2.54 o 
  -5   2   2      145.72      150.83     14.12 o 
  -4   2   2      241.58      261.13     13.42 o 
  -3   2   2      445.28      360.45     20.50 o 
  -2   2   2        2.01        0.73      1.16 o 
  -1   2   2      386.52      367.95      8.80 o 
   0   2   2     3482.52     3655.15     74.63 o 
   1   2   2        2.34       -0.12      1.30 o 
   2   2   2      217.23      205.50      6.93 o 
   3   2   2      553.65      549.31     14.66 o 
   4   2   2      268.18      251.16      9.27 o 
   5   2   2      139.25      138.24     11.93 o 
   6   2   2      238.23      246.43     14.41 o 
   7   2   2      214.50      219.37     19.40 o 
   8   2   2      230.65      220.20     16.80 o 
  -8   3   2       13.86        1.13      6.73 o 
  -7   3   2      150.79      162.41     10.80 o 
  -6   3   2      252.27      289.55     13.00 o 
  -5   3   2      527.58      537.11     15.21 o 
  -4   3   2      125.18      126.31      5.51 o 
  -3   3   2     1992.30     1928.19     56.31 o 
  -2   3   2      174.75      156.54      7.01 o 
  -1   3   2      959.28      939.23     35.15 o 
   0   3   2     1202.19     1219.32     32.19 o 
   1   3   2       21.57       33.60      2.96 o 
   2   3   2      491.75      452.75     12.57 o 
   3   3   2      339.53      315.92     14.45 o 
   4   3   2      599.88      614.88     26.91 o 
   5   3   2       35.01       40.00      6.25 o 
   6   3   2      182.12      197.51     17.54 o 
   7   3   2        8.18        8.85      4.88 o 
   8   3   2       10.11       19.90      7.11 o 
  -8   4   2       22.31       19.86      9.06 o 
  -7   4   2      449.62      462.97     18.80 o 
  -6   4   2      944.90      962.01     30.22 o 
  -5   4   2     1161.76     1131.02     33.22 o 
  -4   4   2     1296.29     1224.67     28.27 o 
  -3   4   2      561.04      553.16     38.46 o 
  -2   4   2      828.96      831.27     24.13 o 
  -1   4   2        9.19       17.90      3.54 o 
   0   4   2     3412.01     3674.24     76.31 o 
   1   4   2       22.14       34.70      3.28 o 
   2   4   2      322.00      309.76     10.08 o 
   3   4   2      217.53      206.74      8.55 o 
   4   4   2        1.31        0.52      2.56 o 
   5   4   2      106.40      114.79      8.08 o 
   6   4   2        1.91       -0.61      3.31 o 
   7   4   2      132.44      130.37     11.74 o 
  -8   5   2       64.44       51.47     12.19 o 
  -7   5   2      376.73      392.47     17.38 o 
  -6   5   2      870.73      859.21     28.24 o 
  -5   5   2       66.65       63.15      6.63 o 
  -4   5   2     1511.48     1471.36     41.41 o 
  -3   5   2       29.72       34.75      4.58 o 
  -2   5   2      126.68      151.59      7.97 o 
  -1   5   2     1302.22     1343.38     30.05 o 
   0   5   2      219.24      183.46      6.88 o 
   1   5   2     2051.32     2108.13     46.45 o 
   2   5   2       91.32       77.71      5.56 o 
   3   5   2      882.72      899.04     23.67 o 
   4   5   2       24.66       32.09      4.80 o 
   5   5   2      156.42      152.16      9.70 o 
   6   5   2      303.46      317.23     13.71 o 
   7   5   2        3.86       10.04      5.74 o 
  -8   6   2      105.16      140.78     18.97 o 
  -7   6   2       36.73       30.67      6.05 o 
  -6   6   2        4.55        6.49      3.81 o 
  -5   6   2      297.92      297.29     13.91 o 
  -4   6   2       27.95       30.66      4.99 o 
  -3   6   2      782.23      832.52     29.84 o 
  -2   6   2       47.62       40.61      5.25 o 
  -1   6   2      407.25      380.28     11.13 o 
   0   6   2     1834.52     1845.45     41.41 o 
   1   6   2     1190.61     1182.93     28.65 o 
   2   6   2     1045.94     1055.46     26.82 o 
   3   6   2      199.33      202.51     16.59 o 
   4   6   2      350.49      334.39     13.06 o 
   5   6   2        0.94       -1.42      3.74 o 
   6   6   2       95.00       96.82     10.02 o 
  -7   7   2      141.11      127.47     17.30 o 
  -6   7   2       37.90       35.75      6.39 o 
  -5   7   2       11.15        7.61      3.94 o 
  -4   7   2      162.95      165.61     19.01 o 
  -3   7   2      359.57      337.96     19.56 o 
  -2   7   2      456.93      450.03     31.65 o 
  -1   7   2      277.75      247.85     11.94 o 
   0   7   2     1186.76     1151.54     34.74 o 
   1   7   2       46.55       43.33      4.73 o 
   2   7   2      312.27      301.33     11.66 o 
   3   7   2      122.14      122.97      8.60 o 
   4   7   2       11.85       17.18      5.14 o 
   5   7   2       75.65       93.61      8.69 o 
   6   7   2       86.26       86.48     10.74 o 
  -7   8   2       85.46       95.59     15.28 o 
  -6   8   2      132.34      154.99     13.57 o 
  -5   8   2       14.08       11.34      5.48 o 
  -4   8   2      143.61      153.68     22.34 o 
  -3   8   2       82.96       75.52      7.98 o 
  -2   8   2      247.53      248.72     27.06 o 
  -1   8   2       85.00      100.93     12.36 o 
   0   8   2      135.32      111.27     10.19 o 
   1   8   2       15.37       14.87      4.64 o 
   2   8   2        2.00        0.28      2.97 o 
   3   8   2      297.16      317.63     13.29 o 
   4   8   2      107.82      117.46      9.60 o 
   5   8   2      229.04      244.05     14.47 o 
  -6   9   2      171.20      188.20     17.68 o 
  -5   9   2       82.91       83.21      9.72 o 
  -4   9   2       96.83      105.89     10.38 o 
  -3   9   2       53.25       53.96     10.21 o 
  -2   9   2       67.23       77.65      8.64 o 
  -1   9   2      193.62      194.95     16.58 o 
   0   9   2       49.55       54.22     16.36 o 
   1   9   2      155.12      133.25     19.04 o 
   2   9   2       31.50       34.82      6.82 o 
   3   9   2      272.36      272.59     15.83 o 
   4   9   2       62.64       76.99     10.16 o 
  -5  10   2      190.44      201.73     17.45 o 
  -4  10   2       41.56       41.89     11.01 o 
  -3  10   2      294.86      252.43     15.70 o 
  -2  10   2        1.02        0.60      3.90 o 
  -1  10   2       83.00       86.27      9.84 o 
   0  10   2      136.34      135.66     12.28 o 
   1  10   2       58.03       47.32      7.94 o 
   2  10   2        8.67       16.12     10.79 o 
  -3  11   2        7.62        8.15      5.31 o 
  -2  11   2       20.57       22.82      6.54 o 
  -1  11   2       15.56       30.70      7.22 o 
   0  11   2       77.57       74.08     10.13 o 
  -1 -11   3       79.76       70.73      9.79 o 
   0 -11   3       24.01       27.23      6.82 o 
   1 -11   3       42.90       58.40     16.87 o 
   2 -11   3       65.28       66.42     10.60 o 
   3 -11   3       50.77       30.05     10.23 o 
  -3 -10   3       25.55       20.73      6.66 o 
  -2 -10   3       82.71       83.92     10.00 o 
  -1 -10   3       53.80       66.12      8.67 o 
   0 -10   3       17.97       24.89      8.37 o 
   1 -10   3       40.79       36.33      6.83 o 
   2 -10   3      232.17      218.73     13.56 o 
   3 -10   3        3.45        5.31      4.20 o 
   4 -10   3       35.33       48.19     11.42 o 
   5 -10   3       21.20       17.90      8.81 o 
  -4  -9   3       54.57       43.35      6.73 o 
  -3  -9   3        0.97        0.10      3.68 o 
  -2  -9   3      176.94      180.58     10.90 o 
  -1  -9   3      388.23      393.90     17.97 o 
   0  -9   3       96.96      114.41     10.00 o 
   1  -9   3      335.25      328.57     15.38 o 
   2  -9   3      134.52      125.22     10.49 o 
   3  -9   3      159.40      166.58     12.93 o 
   4  -9   3        9.61        6.91      6.44 o 
   5  -9   3       90.63      115.11     15.94 o 
   6  -9   3       56.02       53.75     12.70 o 
  -5  -8   3       89.35       92.55     15.03 o 
  -4  -8   3       14.78       10.87      4.58 o 
  -3  -8   3      327.33      330.73     13.50 o 
  -2  -8   3       51.49       43.07      5.38 o 
  -1  -8   3      718.55      716.67     20.52 o 
   0  -8   3      573.51      560.74     16.77 o 
   1  -8   3      142.90      144.50     10.47 o 
   2  -8   3      380.76      372.49     33.40 o 
   3  -8   3       40.00       35.50      5.54 o 
   4  -8   3      163.04      163.90     10.54 o 
   5  -8   3       67.95       69.84     12.44 o 
   6  -8   3      181.77      179.70     20.75 o 
   7  -8   3      106.66      128.85     18.96 o 
  -6  -7   3        1.46       -2.18      5.09 o 
  -5  -7   3      215.11      227.49     11.85 o 
  -4  -7   3      591.06      585.99     19.19 o 
  -3  -7   3       33.13       36.18      4.89 o 
  -2  -7   3      297.39      299.34     11.43 o 
  -1  -7   3      384.03      386.56     12.94 o 
   0  -7   3      419.74      421.78     13.28 o 
   1  -7   3       29.74       28.87      3.58 o 
   2  -7   3      756.93      745.39     39.24 o 
   3  -7   3      200.78      207.48     10.52 o 
   4  -7   3      113.03       99.16      8.25 o 
   5  -7   3      430.06      404.64     25.77 o 
   6  -7   3      183.78      206.23     21.35 o 
   7  -7   3       93.63      105.57     16.99 o 
  -6  -6   3      257.87      273.01     31.20 o 
  -5  -6   3      392.95      427.71     17.31 o 
  -4  -6   3      625.04      613.41     18.96 o 
  -3  -6   3       33.00       41.78      8.57 o 
  -2  -6   3      263.19      269.84     10.14 o 
  -1  -6   3       24.79       18.28      3.14 o 
   0  -6   3      373.87      377.02     11.64 o 
   1  -6   3      111.36      106.77      5.85 o 
   2  -6   3      466.47      481.89     13.46 o 
   4  -6   3       82.02       89.90     11.23 o 
   5  -6   3      402.69      393.59     24.48 o 
   6  -6   3       57.33       56.12     10.99 o 
   7  -6   3       64.52       76.61     13.79 o 
   8  -6   3       97.90       85.08     15.98 o 
  -7  -5   3      236.05      244.90     21.79 o 
  -6  -5   3      291.11      335.16     13.83 o 
  -5  -5   3        1.36        3.08      3.10 o 
  -4  -5   3      306.04      317.67     13.82 o 
  -3  -5   3        4.12        3.37      2.45 o 
  -2  -5   3       63.15       55.28      4.72 o 
  -1  -5   3      443.60      434.28     12.60 o 
   0  -5   3       91.69       83.23     10.20 o 
   1  -5   3      707.29      685.29     17.06 o 
   2  -5   3       10.44        7.37      1.88 o 
   3  -5   3      491.26      450.36     12.54 o 
   4  -5   3        2.27        3.27      2.14 o 
   5  -5   3      750.59      759.90     32.23 o 
   6  -5   3       38.73       29.20      8.86 o 
   7  -5   3      148.33      178.69     20.93 o 
   8  -5   3      178.13      199.30     23.17 o 
  -7  -4   3      148.83      144.47     13.17 o 
  -6  -4   3       23.56       35.98      5.42 o 
  -5  -4   3       34.90       33.36      4.69 o 
  -4  -4   3       18.77       24.96      3.85 o 
  -3  -4   3      839.21      839.84     25.08 o 
  -2  -4   3        1.34        1.40      1.79 o 
  -1  -4   3     5591.89     5624.43    148.52 o 
   0  -4   3      248.39      243.18      7.66 o 
   1  -4   3      816.44      835.48     19.46 o 
   2  -4   3       63.33       45.09      3.28 o 
   3  -4   3      133.23      129.37      7.17 o 
   4  -4   3      308.28      280.64      9.40 o 
   5  -4   3      107.24      109.38      6.10 o 
   6  -4   3     1450.02     1436.75     44.40 o 
   7  -4   3        1.49       -6.60      5.02 o 
   8  -4   3      144.41      172.18     21.48 o 
  -8  -3   3       10.55       11.95      6.19 o 
  -7  -3   3      145.72      142.09     12.53 o 
  -6  -3   3       28.26       20.57      4.16 o 
  -5  -3   3      492.14      487.73     15.38 o 
  -4  -3   3      268.28      276.00     10.68 o 
  -3  -3   3      815.10      856.15     22.13 o 
  -2  -3   3     2846.30     3062.95     64.56 o 
  -1  -3   3     1978.72     2025.90     43.07 o 
   0  -3   3     2793.58     2958.40     61.34 o 
   1  -3   3       69.64       94.45      3.95 o 
   2  -3   3     2908.46     3028.04     62.87 o 
   3  -3   3        5.97       15.87      3.58 o 
   4  -3   3      184.38      173.85      6.74 o 
   5  -3   3      492.37      494.44     14.00 o 
   6  -3   3      248.58      251.01     13.30 o 
   7  -3   3       66.54       67.92     10.81 o 
   8  -3   3       14.77       22.68      6.38 o 
  -8  -2   3       10.49       11.87      6.20 o 
  -7  -2   3       26.17       26.51     11.73 o 
  -6  -2   3      346.89      314.04     11.97 o 
  -5  -2   3       25.51       26.18      3.83 o 
  -3  -2   3      419.66      416.43     11.70 o 
  -2  -2   3      514.22      499.91     12.80 o 
  -1  -2   3     1621.22     1648.88     34.98 o 
   0  -2   3      131.31      121.44      4.17 o 
   1  -2   3       80.19       92.36      8.58 o 
   2  -2   3      649.65      625.00     14.45 o 
   3  -2   3      930.74      968.26     21.93 o 
   4  -2   3       75.42       78.73      4.47 o 
   5  -2   3      464.06      502.13     29.72 o 
   6  -2   3      109.77      114.87      9.72 o 
   7  -2   3      106.58      129.04     11.37 o 
   8  -2   3        1.18        0.55      4.75 o 
  -8  -1   3        3.96        2.25      5.28 o 
  -7  -1   3      119.64      115.63     20.56 o 
  -6  -1   3        1.83        0.22      3.86 o 
  -5  -1   3      152.29      159.44     18.29 o 
  -4  -1   3      152.73      150.44     12.42 o 
  -3  -1   3      489.84      486.42     12.65 o 
  -2  -1   3      157.04      191.65      6.35 o 
  -1  -1   3      564.84      574.44     12.83 o 
   0  -1   3        1.83        2.53      1.20 o 
   1  -1   3        3.21        4.71      1.93 o 
   2  -1   3      497.20      492.81     11.73 o 
   3  -1   3     1723.48     1752.33     37.83 o 
   4  -1   3      425.64      462.96     12.88 o 
   5  -1   3      206.02      244.53     14.80 o 
   6  -1   3      185.52      187.78     11.55 o 
   7  -1   3       24.15       27.96      6.22 o 
   8  -1   3       89.73      114.59     17.53 o 
  -8   0   3       57.36       51.93     10.18 o 
  -7   0   3      231.05      257.24     13.46 o 
  -6   0   3      106.44      130.77      8.96 o 
  -5   0   3       22.99       15.11      2.79 o 
  -3   0   3      167.99      162.79     10.89 o 
  -2   0   3      135.31      140.97      4.62 o 
  -1   0   3     1161.45     1226.34     25.60 o 
   0   0   3      112.28       99.97      5.47 o 
   1   0   3     2922.44     2945.48     60.29 o 
   2   0   3      835.69      783.79     17.88 o 
   3   0   3      636.40      635.15     15.76 o 
   4   0   3      267.52      260.57      8.85 o 
   5   0   3      480.28      457.59     13.89 o 
   6   0   3      306.00      285.38     23.68 o 
   7   0   3       24.56       21.33      5.69 o 
   8   0   3      309.77      324.58     17.79 o 
  -8   1   3      485.08      451.93     20.71 o 
  -7   1   3      342.92      339.12     15.42 o 
  -6   1   3      184.30      205.76      8.74 o 
  -5   1   3      216.19      216.36      8.21 o 
  -4   1   3      211.43      193.05      7.01 o 
  -3   1   3       40.72       67.52      5.07 o 
  -2   1   3        2.66        1.41      1.56 o 
  -1   1   3        1.62        2.69      1.02 o 
   0   1   3      266.65      276.49      7.04 o 
   1   1   3        2.38        3.15      1.30 o 
   2   1   3     1156.60     1157.11     25.82 o 
   3   1   3        1.74        4.01      1.84 o 
   4   1   3     1301.88     1238.35     29.25 o 
   5   1   3      340.89      329.12     18.51 o 
   6   1   3      135.78      140.54      8.38 o 
   7   1   3      209.75      216.74     23.55 o 
   8   1   3        1.54        6.44      6.31 o 
  -8   2   3       82.50       98.33     14.13 o 
  -7   2   3      294.35      272.04     17.85 o 
  -6   2   3       39.13       37.28      4.39 o 
  -5   2   3       11.90       11.11      2.67 o 
  -4   2   3      853.99      869.77     28.32 o 
  -3   2   3      322.16      298.70      8.61 o 
  -2   2   3      743.26      766.59     28.29 o 
  -1   2   3      809.14      787.34     17.50 o 
   1   2   3     1219.92     1180.05     26.11 o 
   2   2   3      200.29      197.95     11.79 o 
   3   2   3     1279.55     1245.36     34.26 o 
   4   2   3      116.98      131.70      7.78 o 
   5   2   3      457.16      461.64     17.17 o 
   6   2   3       77.19       83.18      6.92 o 
   7   2   3        8.83       10.71      5.34 o 
   8   2   3        6.08        0.03      5.13 o 
  -8   3   3        3.27        0.11      3.98 o 
  -7   3   3       24.77       27.64      5.42 o 
  -6   3   3      147.74      166.14     13.59 o 
  -5   3   3      337.32      332.92     13.38 o 
  -4   3   3     1873.70     1896.32     50.25 o 
  -3   3   3     4909.49     5132.68    105.25 o 
  -2   3   3     1531.41     1572.58     33.72 o 
  -1   3   3     2242.65     2248.91     47.13 o 
   0   3   3      997.30     1019.88     22.96 o 
   1   3   3       68.47       47.27      3.58 o 
   2   3   3      564.44      557.47     14.78 o 
   3   3   3      183.17      165.01      7.24 o 
   4   3   3       22.44       23.91      3.71 o 
   5   3   3        4.12        2.10      3.23 o 
   6   3   3       93.60       90.18      8.72 o 
   7   3   3        0.86       -3.44      4.27 o 
   8   3   3        9.57       13.57      6.60 o 
  -8   4   3       22.52       26.64      6.01 o 
  -7   4   3      314.21      345.61     15.52 o 
  -6   4   3      566.91      570.01     30.39 o 
  -5   4   3      369.09      375.83     18.70 o 
  -4   4   3     3587.41     3563.62     75.04 o 
  -3   4   3      470.85      451.78     15.57 o 
  -2   4   3     1357.50     1330.62     36.21 o 
  -1   4   3      101.99       92.13      5.96 o 
   0   4   3       35.49       69.20      4.24 o 
   1   4   3       26.80       17.30      3.26 o 
   2   4   3      524.84      517.30     14.54 o 
   3   4   3      748.11      744.03     20.00 o 
   4   4   3       54.46       54.80      5.47 o 
   5   4   3      190.12      197.90     11.23 o 
   6   4   3       36.10       45.00      6.99 o 
   7   4   3       63.40       77.28      8.59 o 
  -8   5   3      159.27      181.43     20.41 o 
  -7   5   3       33.34       35.03      6.83 o 
  -6   5   3      548.06      584.86     21.49 o 
  -5   5   3       60.28       52.77      6.16 o 
  -4   5   3        8.49        6.59      3.27 o 
  -3   5   3      357.58      361.79     14.00 o 
  -2   5   3      147.46      156.89      8.68 o 
  -1   5   3      500.15      469.28     12.48 o 
   0   5   3      124.37      125.86      7.13 o 
   1   5   3     1400.90     1373.37     32.58 o 
   2   5   3      402.96      396.36     12.69 o 
   3   5   3     2005.33     1962.47     59.09 o 
   4   5   3      622.88      622.35     18.88 o 
   5   5   3       99.48      100.03      9.58 o 
   6   5   3      354.28      362.19     17.68 o 
   7   5   3       14.66       14.59      5.39 o 
  -8   6   3        5.02        4.88      7.27 o 
  -7   6   3       83.78       83.58      9.13 o 
  -6   6   3        3.42       -0.52      3.48 o 
  -5   6   3       86.49       94.90     24.19 o 
  -4   6   3        9.50        7.81      3.45 o 
  -3   6   3      354.34      362.78     14.69 o 
  -2   6   3        5.01        7.33      3.21 o 
  -1   6   3     1499.44     1517.61     42.45 o 
   0   6   3     1915.78     1994.95     44.60 o 
   1   6   3      395.69      394.97     19.32 o 
   2   6   3     1420.91     1384.45     33.61 o 
   3   6   3      228.53      206.06      9.57 o 
   4   6   3      343.57      341.11     13.36 o 
   5   6   3       44.39       56.12      7.93 o 
   6   6   3       77.01      100.64      9.30 o 
  -7   7   3      181.96      186.65     14.07 o 
  -6   7   3       46.12       43.02      7.04 o 
  -5   7   3      137.05      139.94     11.00 o 
  -4   7   3      521.04      548.55     20.78 o 
  -3   7   3      119.10      137.33     10.48 o 
  -2   7   3      133.30      159.66     11.05 o 
  -1   7   3      178.30      189.02     10.29 o 
   0   7   3      700.21      702.50     24.02 o 
   1   7   3       15.36       16.00      4.40 o 
   2   7   3      111.62      105.39      7.48 o 
   3   7   3       13.35       18.37      4.19 o 
   4   7   3        6.51        9.69      4.74 o 
   5   7   3       36.59       39.26      7.67 o 
  -7   8   3       39.35       52.86     12.60 o 
  -6   8   3       56.42       58.15     10.67 o 
  -5   8   3       78.91       87.83      9.34 o 
  -4   8   3      179.45      216.00     14.40 o 
  -3   8   3        2.09        4.80      3.71 o 
  -2   8   3       58.01       50.12      6.71 o 
  -1   8   3      153.12      150.13     11.15 o 
   0   8   3       55.55       63.66      7.44 o 
   1   8   3       23.33       16.36      4.93 o 
   2   8   3       20.69       20.78      5.46 o 
   3   8   3      130.37      146.16     12.20 o 
   4   8   3       25.55       44.39     12.22 o 
   5   8   3      214.00      211.26     13.70 o 
  -6   9   3      158.18      167.48     13.89 o 
  -5   9   3       26.52       20.74      6.31 o 
  -4   9   3      154.56      180.90     13.83 o 
  -3   9   3      273.25      287.03     15.21 o 
  -2   9   3        7.18        1.92      3.71 o 
  -1   9   3      212.81      210.73     13.35 o 
   0   9   3       42.30       44.93      7.28 o 
   1   9   3      181.67      160.93     12.91 o 
   2   9   3       51.60       41.03      7.47 o 
   3   9   3      281.39      262.62     17.37 o 
  -5  10   3      291.30      331.43     18.12 o 
  -4  10   3      102.32      132.97     16.11 o 
  -3  10   3      343.87      343.28     17.63 o 
  -2  10   3      120.48       98.45     10.24 o 
  -1  10   3      153.04      137.05     12.15 o 
   0  10   3      114.86      126.04     11.62 o 
   1  10   3        6.81        7.84      5.14 o 
   2  10   3       52.62       57.81      8.90 o 
  -2  11   3       41.32       39.46      7.76 o 
  -1  11   3       13.13        7.78      5.23 o 
  -1 -11   4      145.74      151.17     13.75 o 
   0 -11   4        3.92        3.36      4.79 o 
   1 -11   4      154.93      149.80     12.98 o 
   2 -11   4        6.47        9.03      5.22 o 
   3 -11   4       34.01       12.43      8.81 o 
  -3 -10   4        8.48        9.51      9.87 o 
  -2 -10   4       66.53       69.21      9.42 o 
  -1 -10   4       74.58       84.55      9.70 o 
   0 -10   4      181.66      211.36     26.63 o 
   1 -10   4      277.30      279.45     27.07 o 
   2 -10   4      264.55      246.30     29.34 o 
   3 -10   4       42.55       32.02      9.32 o 
   4 -10   4       67.80       56.50     12.25 o 
   5 -10   4       63.75       57.61     12.58 o 
  -4  -9   4      187.08      212.35     16.84 o 
  -3  -9   4      223.67      209.36     11.99 o 
  -2  -9   4       79.95       89.34      7.97 o 
  -1  -9   4      304.51      303.30     19.04 o 
   0  -9   4      355.45      373.80     16.80 o 
   1  -9   4      373.80      388.28     17.13 o 
   2  -9   4      344.44      320.26     28.43 o 
   3  -9   4      220.67      216.59     15.89 o 
   4  -9   4       28.93       32.39      9.34 o 
   5  -9   4       74.70       59.57     12.51 o 
   6  -9   4      118.68      131.57     19.10 o 
  -5  -8   4      115.03      127.77     12.71 o 
  -4  -8   4      194.71      197.19     11.91 o 
  -3  -8   4      145.14      131.08      9.39 o 
  -2  -8   4      161.25      149.43     15.02 o 
  -1  -8   4      375.99      385.96     13.56 o 
   0  -8   4        6.78        5.50      3.02 o 
   1  -8   4      211.15      231.21     21.76 o 
   2  -8   4      680.03      677.37     23.47 o 
   3  -8   4       24.15       35.55      5.57 o 
   4  -8   4      236.81      217.58     17.91 o 
   5  -8   4      215.72      217.80     21.97 o 
   6  -8   4       26.24       26.80      9.56 o 
   7  -8   4      103.95       77.82     15.39 o 
  -6  -7   4       17.88       11.02      6.49 o 
  -5  -7   4      107.48      110.45      8.96 o 
  -4  -7   4       20.63       26.89      4.93 o 
  -3  -7   4       58.39       62.67      6.13 o 
  -2  -7   4      216.31      228.52      9.79 o 
  -1  -7   4       70.64       76.83      6.03 o 
   0  -7   4      141.52      152.36      7.67 o 
   1  -7   4      132.33      139.90      8.58 o 
   2  -7   4      327.66      334.57     13.87 o 
   3  -7   4      459.01      424.82     24.56 o 
   4  -7   4       91.29       89.17     12.94 o 
   5  -7   4      375.80      335.40     22.98 o 
   6  -7   4      193.40      236.12     23.86 o 
   7  -7   4       39.44       40.80     11.60 o 
  -6  -6   4      152.16      143.70     13.25 o 
  -5  -6   4      146.72      190.72     16.46 o 
  -4  -6   4      132.13      153.13     13.97 o 
  -3  -6   4       48.57       54.87      5.47 o 
  -2  -6   4      187.91      192.38      8.48 o 
  -1  -6   4      219.72      218.67      8.59 o 
   0  -6   4      289.40      298.43     10.15 o 
   1  -6   4      179.59      174.99      7.15 o 
   2  -6   4      754.81      766.95     19.42 o 
   3  -6   4       63.62       57.32      4.47 o 
   4  -6   4      227.46      227.91     10.66 o 
   5  -6   4      108.70       92.88     13.06 o 
   6  -6   4      220.38      219.66     22.27 o 
   7  -6   4      236.49      209.85     22.82 o 
   8  -6   4      155.17      172.84     22.00 o 
  -7  -5   4      169.90      147.74     13.75 o 
  -6  -5   4      335.40      375.56     18.89 o 
  -5  -5   4      211.83      249.06     21.37 o 
  -4  -5   4      843.25      835.82     25.73 o 
  -3  -5   4        2.65        4.85      2.63 o 
  -2  -5   4       16.19       15.00      2.92 o 
  -1  -5   4      944.72      950.35     23.10 o 
   0  -5   4       99.03       90.50      5.35 o 
   1  -5   4      407.91      395.43     11.32 o 
   2  -5   4      349.30      351.89     10.39 o 
   3  -5   4      285.42      341.10     10.34 o 
   4  -5   4        4.21        2.05      1.97 o 
   5  -5   4      263.48      271.23     13.53 o 
   6  -5   4      155.05      189.92     20.67 o 
   7  -5   4      116.57      139.26     18.70 o 
   8  -5   4      215.55      229.39     25.15 o 
  -7  -4   4      183.79      193.38     20.59 o 
  -6  -4   4       15.91       21.40      5.86 o 
  -5  -4   4     1101.50     1043.82     35.08 o 
  -4  -4   4        8.27        0.50      3.33 o 
  -3  -4   4      306.44      297.98     13.46 o 
  -2  -4   4       35.39       39.61      3.73 o 
  -1  -4   4      713.73      723.15     17.86 o 
   0  -4   4      568.21      582.85     14.68 o 
   2  -4   4      693.24      722.91     29.65 o 
   3  -4   4        5.08        3.65      1.65 o 
   4  -4   4      221.65      219.80      7.76 o 
   5  -4   4       76.32       74.32      7.71 o 
   6  -4   4       56.32       41.54      8.97 o 
   7  -4   4       33.82       36.94      9.41 o 
   8  -4   4      195.57      231.57     24.73 o 
  -8  -3   4       27.41       17.33      6.75 o 
  -7  -3   4      216.91      225.69     15.25 o 
  -6  -3   4        3.51        3.73      2.71 o 
  -5  -3   4        8.25        2.44      2.67 o 
  -4  -3   4      546.99      577.17     16.43 o 
  -3  -3   4        1.35        4.09      2.68 o 
  -2  -3   4     1012.71     1024.83     23.81 o 
  -1  -3   4      441.14      416.78     35.94 o 
   0  -3   4     2179.17     2369.44     49.78 o 
   1  -3   4        3.60       11.64      2.49 o 
   2  -3   4     1212.53     1180.57     30.45 o 
   3  -3   4       19.98       11.37      1.78 o 
   4  -3   4       40.46       37.66      3.41 o 
   5  -3   4      342.50      330.54     14.63 o 
   6  -3   4       15.87       11.63      4.65 o 
   7  -3   4       62.32       58.97      8.23 o 
   8  -3   4        8.16       19.21      7.65 o 
  -8  -2   4       71.85       87.70     10.90 o 
  -7  -2   4        5.45        9.92      4.88 o 
  -6  -2   4       60.27       66.86      6.83 o 
  -5  -2   4      121.16      125.29      7.07 o 
  -4  -2   4      714.34      744.14     26.45 o 
  -3  -2   4       18.31       14.67      2.62 o 
  -2  -2   4      570.57      541.68     13.62 o 
  -1  -2   4     1851.93     1902.40     40.17 o 
   0  -2   4      442.35      403.51     19.13 o 
   1  -2   4      762.01      806.49     31.18 o 
   2  -2   4       66.15       37.27      4.03 o 
   3  -2   4      727.79      713.73     36.22 o 
   4  -2   4        4.80        4.81      1.95 o 
   5  -2   4      989.17      889.87     49.49 o 
   6  -2   4      390.67      402.25     18.23 o 
   7  -2   4       69.12       85.80     10.71 o 
   8  -2   4        1.98        2.62      4.98 o 
  -8  -1   4       71.21       88.49     10.59 o 
  -7  -1   4      146.51      136.49     11.75 o 
  -6  -1   4       56.98       63.82      6.47 o 
  -5  -1   4      243.83      224.73      9.03 o 
  -4  -1   4      439.42      471.02     13.06 o 
  -3  -1   4      158.81      157.73      9.05 o 
  -2  -1   4       74.40       86.16      3.55 o 
  -1  -1   4     3293.24     3346.57     68.20 o 
   0  -1   4       83.98       92.13      3.44 o 
   1  -1   4     1378.78     1348.42     36.28 o 
   2  -1   4      615.31      613.53     18.95 o 
   3  -1   4     1118.12     1172.28     31.11 o 
   4  -1   4        6.67        7.81      2.09 o 
   5  -1   4     1424.12     1436.28     33.54 o 
   6  -1   4      296.59      256.22     13.62 o 
   7  -1   4        1.15        3.35      5.34 o 
   8  -1   4      187.34      182.27     14.78 o 
  -8   0   4      211.01      188.11     18.45 o 
  -7   0   4      314.61      304.66     20.87 o 
  -6   0   4      756.23      592.39     31.90 o 
  -5   0   4      442.84      444.44     17.50 o 
  -4   0   4      162.70      154.57      6.16 o 
  -3   0   4     1328.70     1276.21     88.40 o 
  -2   0   4      265.16      304.77      7.90 o 
  -1   0   4     4214.65     4319.55     87.40 o 
   0   0   4      153.83      175.17      5.10 o 
   1   0   4     1712.28     1742.50     36.53 o 
   2   0   4     1034.91      960.26     45.47 o 
   3   0   4        3.83        3.52      1.64 o 
   4   0   4      695.02      655.52     17.18 o 
   5   0   4      175.75      181.89      7.82 o 
   6   0   4      598.80      555.61     22.06 o 
   7   0   4        8.35        9.36      5.09 o 
   8   0   4       42.00       42.01      8.05 o 
  -8   1   4      417.61      419.98     20.07 o 
  -7   1   4     1145.84     1129.19     53.68 o 
  -6   1   4       50.64       35.06     23.89 o 
  -5   1   4      662.77      629.89     29.28 o 
  -4   1   4      183.07      168.56      8.40 o 
  -3   1   4      440.53      469.50     12.12 o 
  -2   1   4      808.13      839.83     22.51 o 
  -1   1   4      196.62      162.95      9.37 o 
   0   1   4     2032.19     2169.83     45.08 o 
   1   1   4     2426.07     2637.80     54.91 o 
   2   1   4     2266.75     2288.45     48.56 o 
   3   1   4        2.37        2.41      1.80 o 
   4   1   4       56.16       41.03      4.02 o 
   5   1   4      129.15      124.89      7.13 o 
   6   1   4       39.33       39.86      7.09 o 
   7   1   4      264.43      257.59     15.30 o 
   8   1   4      105.12      125.63     14.08 o 
  -7   2   4      225.79      258.12     22.88 o 
  -6   2   4       90.64       97.51      6.60 o 
  -5   2   4        1.52        1.62      1.87 o 
  -4   2   4      885.18      858.40     20.78 o 
  -3   2   4       76.14       69.36      3.79 o 
  -2   2   4     1073.89     1086.11     24.03 o 
  -1   2   4     2823.39     2825.36     58.41 o 
   0   2   4      833.02      879.51     23.74 o 
   1   2   4       24.66       46.94      3.32 o 
   2   2   4        4.51        2.55      1.98 o 
   3   2   4     1621.91     1697.99     38.30 o 
   4   2   4        4.01        6.94      2.69 o 
   5   2   4     1132.93     1126.25     28.52 o 
   6   2   4      145.75      142.67      9.02 o 
   7   2   4        8.86       -1.66     11.00 o 
   8   2   4      154.72      146.96     14.25 o 
  -8   3   4       28.64       22.83      7.97 o 
  -7   3   4       45.62       65.29     11.03 o 
  -6   3   4        3.92        3.13      2.43 o 
  -5   3   4      262.11      274.88      9.60 o 
  -4   3   4      580.14      585.38     15.25 o 
  -3   3   4     1269.95     1337.76     29.84 o 
  -2   3   4     1606.06     1641.49     35.38 o 
  -1   3   4     5549.28     5706.77    116.15 o 
   0   3   4      677.15      644.29     15.62 o 
   1   3   4      617.97      627.86     15.85 o 
   2   3   4      719.16      728.94     18.52 o 
   3   3   4       57.18       61.08      4.93 o 
   4   3   4     1267.05     1226.91     38.78 o 
   5   3   4      225.13      213.48     12.72 o 
   6   3   4       94.76       99.51      8.05 o 
   7   3   4        1.59        0.51      4.83 o 
  -8   4   4        1.03        2.64      5.14 o 
  -7   4   4      139.84      109.90      9.58 o 
  -6   4   4      108.32      104.19      8.79 o 
  -5   4   4      155.98      165.90     12.11 o 
  -4   4   4     1359.27     1364.09     38.43 o 
  -3   4   4      665.82      692.30     16.86 o 
  -2   4   4     1180.17     1195.91     33.28 o 
  -1   4   4      260.77      250.42      7.71 o 
   0   4   4     2095.09     2142.37     58.43 o 
   1   4   4      188.01      184.57      8.45 o 
   2   4   4      401.82      417.31     12.74 o 
   3   4   4      812.92      847.95     22.44 o 
   4   4   4        4.64        6.94      3.17 o 
   5   4   4      374.42      384.83     14.23 o 
   6   4   4      180.08      181.42     11.71 o 
   7   4   4        1.00        5.03      5.53 o 
  -8   5   4       48.68       38.87      9.58 o 
  -7   5   4        8.42        5.82      4.32 o 
  -6   5   4       71.65       71.10      7.69 o 
  -5   5   4       17.92       22.13      4.67 o 
  -4   5   4      473.22      456.36     17.11 o 
  -3   5   4      321.10      315.35     21.39 o 
  -2   5   4        5.97       13.28      3.27 o 
  -1   5   4      433.30      394.16     11.06 o 
   0   5   4       17.23       17.56      2.78 o 
   1   5   4      445.32      423.50     15.72 o 
   2   5   4      741.37      738.71     20.06 o 
   3   5   4      340.24      346.42     12.51 o 
   4   5   4      141.57      153.61     13.90 o 
   5   5   4      161.26      153.56     11.07 o 
   6   5   4      213.71      214.99     16.65 o 
   7   5   4       75.23       77.96     15.91 o 
  -8   6   4       10.04       14.37      7.44 o 
  -7   6   4      150.65      149.74     12.22 o 
  -6   6   4        1.03       -2.22      3.32 o 
  -5   6   4       25.27       36.98     12.59 o 
  -4   6   4      181.57      190.62     23.40 o 
  -3   6   4       90.77       95.96     10.68 o 
  -2   6   4       40.43       46.27     13.66 o 
  -1   6   4      130.69      119.56      8.64 o 
   0   6   4       47.12       43.42      5.89 o 
   1   6   4       42.22       42.47      4.58 o 
   2   6   4      677.49      688.04     29.46 o 
   3   6   4      368.01      385.04     18.97 o 
   4   6   4       70.25       67.87      7.91 o 
   5   6   4      162.87      157.54     10.82 o 
   6   6   4       43.01       31.28      9.09 o 
  -7   7   4      168.00      205.53     15.00 o 
  -6   7   4       73.19       75.21      8.79 o 
  -5   7   4       41.65       39.23      7.95 o 
  -4   7   4        8.17       10.52      4.18 o 
  -3   7   4       46.32       46.71      6.21 o 
  -2   7   4      168.01      183.25     12.75 o 
  -1   7   4        1.59        2.73      3.55 o 
   0   7   4       98.22      129.91     10.15 o 
   1   7   4        9.00        9.53      3.25 o 
   2   7   4       16.59       17.10      3.96 o 
   3   7   4      390.16      392.86     14.86 o 
   4   7   4       48.52       57.56      8.68 o 
   5   7   4       33.04       28.22      5.78 o 
  -7   8   4       42.62       42.06      8.90 o 
  -6   8   4      145.52      139.02     12.29 o 
  -5   8   4       43.09       36.42      6.65 o 
  -4   8   4      291.48      301.82     15.28 o 
  -3   8   4       18.44       19.38      5.48 o 
  -2   8   4       11.14        7.64      3.84 o 
  -1   8   4      477.22      449.66     18.52 o 
   0   8   4       64.11       55.07      7.07 o 
   1   8   4        8.74       13.65      4.78 o 
   2   8   4       66.91       84.91      9.42 o 
   3   8   4      121.24      117.43      9.28 o 
   4   8   4       35.14       33.59      6.06 o 
  -6   9   4       71.78       78.39     10.26 o 
  -5   9   4      319.23      335.61     19.09 o 
  -4   9   4      273.07      279.72     15.41 o 
  -3   9   4      564.38      607.32     35.00 o 
  -2   9   4       35.80       39.39      6.66 o 
  -1   9   4      513.47      500.92     20.89 o 
   0   9   4       98.50       98.51      9.97 o 
   1   9   4      164.49      143.25     12.03 o 
   2   9   4       27.30       32.72      6.97 o 
   3   9   4       37.34       37.58      7.73 o 
  -4  10   4      292.21      308.64     18.49 o 
  -3  10   4      331.19      317.53     16.83 o 
  -2  10   4       62.23       87.07     10.04 o 
  -1  10   4        4.58       10.78      5.34 o 
   0  10   4      159.87      147.14     19.11 o 
   1  10   4        1.17        6.99      4.88 o 
   2  10   4      148.55      174.85     19.69 o 
   0 -11   5        3.34       -2.97      4.57 o 
   1 -11   5      160.45      153.94     13.30 o 
   2 -11   5       42.55       26.60      9.63 o 
   3 -11   5       19.88       10.35      7.55 o 
  -2 -10   5       97.38      100.60     10.75 o 
  -1 -10   5       90.39       94.43     10.11 o 
   0 -10   5       82.96       90.95      9.59 o 
   1 -10   5        2.23        4.69      4.43 o 
   2 -10   5      279.96      269.52     14.46 o 
   3 -10   5      131.27      108.96     15.32 o 
   4 -10   5       96.50      122.74     17.39 o 
   5 -10   5      189.35      163.76     20.56 o 
  -4  -9   5       27.72       24.52      6.95 o 
  -3  -9   5       10.15        7.96      4.27 o 
  -2  -9   5      184.26      180.24     10.92 o 
  -1  -9   5      239.90      251.44     11.71 o 
   0  -9   5       72.46       68.47      7.92 o 
   1  -9   5      365.21      358.24     16.25 o 
   2  -9   5      382.21      373.46     16.65 o 
   3  -9   5       44.18       41.58      9.74 o 
   4  -9   5      794.06      701.31     38.13 o 
   5  -9   5      132.15      132.06     17.72 o 
   6  -9   5       78.23       69.38     14.21 o 
  -5  -8   5       83.84       65.34     10.19 o 
  -4  -8   5       60.23       63.65      7.16 o 
  -3  -8   5       20.91       19.15      4.38 o 
  -2  -8   5      236.68      241.31     10.77 o 
  -1  -8   5       53.60       63.86      7.58 o 
   0  -8   5      549.99      583.70     17.55 o 
   1  -8   5      113.85      123.42      9.57 o 
   2  -8   5      260.94      255.72     12.47 o 
   3  -8   5      271.17      269.59     16.54 o 
   4  -8   5       16.28       13.71      6.85 o 
   5  -8   5      755.61      749.03     40.02 o 
   6  -8   5        1.17        0.99      6.02 o 
  -6  -7   5       36.21       24.81      9.22 o 
  -5  -7   5       58.28       65.90      9.60 o 
  -4  -7   5      410.24      417.74     15.28 o 
  -3  -7   5      163.12      162.34      9.20 o 
  -2  -7   5       77.78       91.70      7.13 o 
  -1  -7   5      129.59      149.42      8.98 o 
   0  -7   5        4.01        6.74      2.63 o 
   1  -7   5      520.37      516.23     15.05 o 
   2  -7   5       16.64       21.69      3.38 o 
   3  -7   5      478.12      464.80     17.23 o 
   4  -7   5       63.68       69.53     11.68 o 
   5  -7   5      227.81      197.33     20.02 o 
   6  -7   5      273.83      263.45     21.70 o 
   7  -7   5       11.09       15.10      8.78 o 
  -6  -6   5       36.34       31.08      7.43 o 
  -5  -6   5      160.34      166.69     13.54 o 
  -4  -6   5      616.33      660.86     19.89 o 
  -3  -6   5      179.08      189.47      8.82 o 
  -2  -6   5       70.03       88.82      6.35 o 
  -1  -6   5      244.77      231.81     11.19 o 
   0  -6   5      117.37      135.20      6.66 o 
   1  -6   5      147.19      140.57      6.46 o 
   2  -6   5     1175.30     1130.58     26.89 o 
   3  -6   5        1.50        2.52      1.99 o 
   4  -6   5      398.67      419.06     17.05 o 
   5  -6   5       26.52       32.49      8.69 o 
   6  -6   5       15.67       32.66      9.39 o 
   7  -6   5        1.43       -4.31      6.07 o 
  -7  -5   5       78.47       60.11     12.64 o 
  -6  -5   5      190.53      206.67     15.43 o 
  -5  -5   5      338.13      332.70     27.91 o 
  -4  -5   5       21.10        7.69      8.18 o 
  -3  -5   5      226.52      241.91     12.69 o 
  -2  -5   5      220.84      235.89      8.97 o 
  -1  -5   5       27.26       22.91      3.08 o 
   0  -5   5      163.35      142.48      8.19 o 
   1  -5   5      359.86      359.32     10.64 o 
   2  -5   5      217.92      207.92      7.49 o 
   3  -5   5      202.72      178.71      6.97 o 
   4  -5   5        5.01        6.36      3.52 o 
   5  -5   5       52.96       73.74      8.15 o 
   6  -5   5        8.07        8.24      6.27 o 
   7  -5   5       25.19       29.82     10.06 o 
   8  -5   5      118.98      143.08     20.87 o 
  -7  -4   5      282.81      287.43     26.02 o 
  -6  -4   5       56.13       67.07     14.04 o 
  -5  -4   5      229.74      233.25     10.22 o 
  -4  -4   5       24.94       24.74      3.87 o 
  -3  -4   5      140.11      145.91      8.53 o 
  -2  -4   5       94.60       93.92      5.30 o 
   0  -4   5      203.56      195.67      7.28 o 
   1  -4   5      257.48      244.77     11.65 o 
   2  -4   5      898.96      877.32     20.63 o 
   3  -4   5        7.62       21.88      2.53 o 
   4  -4   5      167.69      173.37     10.01 o 
   5  -4   5       35.60       32.52      8.12 o 
   6  -4   5      193.95      200.90     17.14 o 
   7  -4   5      153.38      151.42     17.61 o 
  -8  -3   5        3.15        6.44      6.18 o 
  -7  -3   5      130.25      163.44     13.75 o 
  -6  -3   5       76.82       72.63      8.87 o 
  -5  -3   5      294.41      276.63     15.40 o 
  -4  -3   5      651.77      659.75     18.01 o 
  -3  -3   5        3.33        2.66      1.92 o 
  -2  -3   5      587.56      584.78     17.54 o 
  -1  -3   5     1270.02     1311.53     29.05 o 
   0  -3   5     1496.78     1566.85     33.95 o 
   1  -3   5      156.49      143.67     10.07 o 
   2  -3   5     1400.62     1445.82     31.59 o 
   3  -3   5      124.24      143.26      5.03 o 
   4  -3   5      105.53       96.04      7.98 o 
   5  -3   5      314.32      275.65     13.46 o 
   6  -3   5      199.17      191.65     12.83 o 
   7  -3   5      102.44      100.19     10.37 o 
   8  -3   5       37.25       44.23      8.16 o 
  -8  -2   5      205.88      217.44     16.60 o 
  -7  -2   5       36.94       39.57      7.26 o 
  -6  -2   5       44.54       58.39      7.93 o 
  -5  -2   5      850.25      826.82     21.80 o 
  -4  -2   5      594.42      626.44     24.70 o 
  -3  -2   5        2.43        3.18      1.83 o 
  -2  -2   5      988.17      958.87     22.10 o 
  -1  -2   5       36.79       24.90      2.21 o 
   0  -2   5      970.71      958.62     26.58 o 
   1  -2   5     1271.53     1273.39     27.50 o 
   2  -2   5     1129.47     1167.40     33.32 o 
   3  -2   5      444.54      436.73     15.83 o 
   4  -2   5      141.76      132.78      5.48 o 
   5  -2   5      561.18      524.86     20.17 o 
   6  -2   5        7.67       12.32      4.74 o 
   7  -2   5       51.96       49.41     13.51 o 
   8  -2   5       95.97      104.98     15.17 o 
  -8  -1   5       65.14       70.88     18.11 o 
  -7  -1   5       86.35       84.82     17.00 o 
  -6  -1   5      316.21      329.93     28.07 o 
  -5  -1   5        1.55        3.59      2.67 o 
  -4  -1   5     1093.60     1140.31     32.39 o 
  -3  -1   5      116.37      106.29      4.53 o 
  -2  -1   5       13.29       27.78      1.87 o 
  -1  -1   5     1645.16     1631.41     34.27 o 
   0  -1   5       29.20       35.20      5.54 o 
   1  -1   5     1770.77     1750.01     36.82 o 
   2  -1   5      480.00      453.51     15.34 o 
   3  -1   5      687.20      702.14     31.96 o 
   4  -1   5      136.53      138.72      5.72 o 
   5  -1   5      140.84      129.50      9.89 o 
   6  -1   5      158.05      142.98     11.54 o 
   7  -1   5       10.02        2.70      6.11 o 
   8  -1   5      112.53      114.62     12.05 o 
  -8   0   5      230.47      216.86     15.18 o 
  -7   0   5      379.94      423.75     27.69 o 
  -6   0   5       38.96       46.55      4.71 o 
  -5   0   5      665.41      661.71     24.76 o 
  -4   0   5      165.93      160.38      6.34 o 
  -3   0   5      893.52      888.24     28.54 o 
  -2   0   5       14.74       10.75      1.28 o 
  -1   0   5     2128.09     2205.25     45.69 o 
   0   0   5      427.71      423.46     10.47 o 
   1   0   5      212.36      236.71      8.13 o 
   2   0   5     1754.44     1792.67     38.27 o 
   3   0   5       53.67       66.10      5.25 o 
   4   0   5      464.22      435.41     12.58 o 
   5   0   5      234.98      239.18     12.65 o 
   6   0   5      452.22      429.46     19.01 o 
   7   0   5      118.41      116.37     34.75 o 
   8   0   5      134.46      134.33     13.18 o 
  -8   1   5      130.09      153.23     18.49 o 
  -7   1   5     1022.03     1015.55     52.68 o 
  -6   1   5      252.91      250.25     23.42 o 
  -5   1   5      442.49      403.81     12.35 o 
  -4   1   5     1151.73     1098.38     25.64 o 
  -3   1   5       88.03       95.68      4.42 o 
  -2   1   5     1990.34     1947.37     41.13 o 
  -1   1   5       61.68       50.90      3.90 o 
   0   1   5     3766.68     4029.61     82.27 o 
   1   1   5        6.37       16.72      2.12 o 
   2   1   5     1961.44     2005.01     43.14 o 
   3   1   5      221.36      207.62      7.50 o 
   4   1   5       46.48       48.97      5.05 o 
   5   1   5     1845.54     1815.97     41.81 o 
   6   1   5       90.89      102.32     15.44 o 
   7   1   5      167.95      182.52     14.41 o 
   8   1   5      154.69      147.49     14.01 o 
  -8   2   5      336.86      322.07     22.21 o 
  -7   2   5       40.11       50.11      6.89 o 
  -6   2   5     1010.25      916.50     28.47 o 
  -5   2   5        6.41        3.47      1.90 o 
  -4   2   5      949.23      903.67     23.33 o 
  -3   2   5       19.10       13.25      2.08 o 
  -2   2   5      467.02      474.60     11.99 o 
  -1   2   5     4540.39     4569.70     93.23 o 
   0   2   5       23.77       25.13      2.47 o 
   1   2   5     6311.31     6626.62    135.18 o 
   2   2   5        1.33        1.11      1.67 o 
   3   2   5      583.69      589.63     16.03 o 
   4   2   5       36.76       35.77      4.14 o 
   5   2   5        5.36        5.24      2.95 o 
   6   2   5      297.65      280.66     15.57 o 
   7   2   5      106.18      106.56     11.56 o 
   8   2   5       14.15       14.02      6.82 o 
  -8   3   5       60.27       76.06     12.81 o 
  -7   3   5      114.95       88.34     12.05 o 
  -6   3   5       21.90       14.69      4.03 o 
  -5   3   5      320.06      312.55     19.53 o 
  -4   3   5       15.73       21.88      2.91 o 
  -3   3   5     1815.16     1923.81     41.74 o 
  -2   3   5      298.58      317.34      9.03 o 
  -1   3   5     4277.45     4472.63     91.96 o 
   0   3   5      846.97      814.31     22.27 o 
   1   3   5       19.25       30.26      4.88 o 
   2   3   5      971.67      978.18     23.75 o 
   3   3   5      119.17      120.43      6.84 o 
   4   3   5       11.12       13.52      3.42 o 
   5   3   5       91.76      100.97      7.66 o 
   6   3   5      160.20      161.51     13.47 o 
   7   3   5        8.27       15.00      5.90 o 
  -8   4   5        1.24        2.39      5.89 o 
  -7   4   5       51.34       54.04     11.94 o 
  -6   4   5        5.24        4.73      3.42 o 
  -5   4   5       75.54       72.11     11.65 o 
  -4   4   5      347.84      356.62     14.00 o 
  -3   4   5      147.62      140.45      5.46 o 
  -2   4   5      514.43      522.98     17.70 o 
  -1   4   5      568.54      562.88     14.46 o 
   0   4   5      107.42       89.04      5.08 o 
   1   4   5       15.58       25.09      3.35 o 
   2   4   5      394.85      374.17     11.99 o 
   3   4   5      322.57      347.93     12.15 o 
   4   4   5      541.91      535.16     19.06 o 
   5   4   5      269.23      278.37     20.13 o 
   6   4   5      295.80      314.73     17.63 o 
   7   4   5        2.10        6.87      5.72 o 
  -8   5   5       42.20       41.70     10.20 o 
  -7   5   5       62.37       66.77      8.13 o 
  -6   5   5        2.61        9.46      4.04 o 
  -5   5   5       36.32       34.92      5.56 o 
  -4   5   5       57.80       58.28     10.89 o 
  -3   5   5        1.64       -3.57      2.78 o 
  -2   5   5       14.42        7.93      3.05 o 
  -1   5   5      397.13      378.77     11.15 o 
   0   5   5      194.61      177.47      7.20 o 
   1   5   5       34.74       35.84      5.83 o 
   2   5   5      928.08      911.75     23.76 o 
   3   5   5       70.63       75.76      6.40 o 
   4   5   5      909.08      904.79     25.31 o 
   5   5   5      384.38      382.47     16.50 o 
   6   5   5       33.28       53.96      6.94 o 
  -8   6   5       44.62       46.73     10.93 o 
  -7   6   5      237.36      233.20     13.70 o 
  -6   6   5       31.50       36.19      6.31 o 
  -5   6   5      121.97      132.31     10.56 o 
  -4   6   5      112.50      126.89      9.99 o 
  -3   6   5       68.53       80.22      7.61 o 
  -2   6   5      245.86      250.61     11.89 o 
  -1   6   5       33.59       34.73      5.07 o 
   0   6   5     1169.70     1196.41     28.88 o 
   1   6   5       88.79       96.57      6.67 o 
   2   6   5       25.89       18.13      4.55 o 
   3   6   5      438.76      432.12     15.98 o 
   4   6   5       78.72       64.39      6.76 o 
   5   6   5      262.49      279.12     19.83 o 
   6   6   5       24.38       27.00      6.31 o 
  -7   7   5      385.60      423.02     19.76 o 
  -6   7   5      161.42      176.56     13.35 o 
  -5   7   5       52.89       77.11     12.68 o 
  -4   7   5      820.77      829.09     28.29 o 
  -3   7   5       76.37       89.18     11.29 o 
  -2   7   5       49.47       41.64      8.14 o 
  -1   7   5      360.20      363.27     28.03 o 
   0   7   5       29.60       31.13      5.30 o 
   1   7   5       29.39       40.18      4.83 o 
   2   7   5       25.60       26.03      4.52 o 
   3   7   5       16.39       11.90      3.92 o 
   4   7   5        1.50        4.92      4.46 o 
   5   7   5       16.26       17.37      5.24 o 
  -6   8   5      106.95      112.02     13.44 o 
  -5   8   5       13.85       12.78      5.23 o 
  -4   8   5      262.96      252.57     18.35 o 
  -3   8   5      159.19      185.05     13.25 o 
  -2   8   5       87.68       84.68      8.66 o 
  -1   8   5       51.12       63.31      7.71 o 
   0   8   5        2.60        7.17      4.10 o 
   1   8   5        1.55        1.17      3.72 o 
   2   8   5      161.18      149.51     12.10 o 
   3   8   5      100.20      110.92     13.02 o 
   4   8   5       51.46       53.84      7.25 o 
  -5   9   5      120.43      111.62     11.26 o 
  -4   9   5       53.13       50.16      8.00 o 
  -3   9   5      449.19      440.27     19.63 o 
  -2   9   5      343.18      330.88     16.49 o 
  -1   9   5      319.44      315.59     16.18 o 
   0   9   5      169.23      181.34     13.68 o 
   1   9   5      146.45      153.51     12.77 o 
   2   9   5      148.33      129.62     16.38 o 
   3   9   5      313.84      302.24     17.07 o 
  -4  10   5      404.00      404.49     20.05 o 
  -3  10   5      277.94      280.43     22.40 o 
  -2  10   5      132.95      139.08     12.69 o 
  -1  10   5      463.44      447.31     20.88 o 
   0  10   5      191.25      203.62     15.55 o 
   1  10   5       11.08        9.77      5.69 o 
   0 -11   6       39.96       33.52      7.25 o 
   1 -11   6       95.98       94.26     10.30 o 
   2 -11   6      149.77      150.93     19.25 o 
  -2 -10   6       70.49       68.74      8.95 o 
  -1 -10   6       71.02       70.70      9.19 o 
   0 -10   6       71.65       70.39      8.62 o 
   1 -10   6      682.25      680.39     25.67 o 
   2 -10   6      217.65      236.93     20.26 o 
   3 -10   6      104.50      128.19     17.25 o 
   4 -10   6      358.63      348.70     25.92 o 
  -4  -9   6        5.06       14.28      6.36 o 
  -3  -9   6      212.55      212.94     15.77 o 
  -2  -9   6      286.30      289.32     12.67 o 
  -1  -9   6      163.38      170.96     10.32 o 
   0  -9   6      281.82      307.02     15.04 o 
   1  -9   6       43.28       36.10      6.78 o 
   2  -9   6      531.96      528.23     50.90 o 
   3  -9   6        1.15       -1.08      5.02 o 
   4  -9   6      150.51      169.04     19.31 o 
   5  -9   6       56.03       56.73     12.25 o 
   6  -9   6       13.94       15.14      8.94 o 
  -5  -8   6       41.73       28.98      7.71 o 
  -4  -8   6      149.36      140.09     12.97 o 
  -3  -8   6       47.09       49.87      5.98 o 
  -2  -8   6      451.92      447.06     15.57 o 
  -1  -8   6        4.52        4.84      3.16 o 
   0  -8   6        6.57       11.37      3.57 o 
   1  -8   6       69.50       70.99      7.43 o 
   2  -8   6        8.76        5.32      3.30 o 
   3  -8   6      271.03      266.14     19.55 o 
   4  -8   6        7.45       10.76      6.56 o 
   5  -8   6      621.08      594.15     34.70 o 
   6  -8   6       21.47       25.56      9.56 o 
  -6  -7   6       69.45       66.69     10.12 o 
  -5  -7   6       62.49       57.64      9.18 o 
  -4  -7   6       34.16       23.41      6.18 o 
  -3  -7   6        8.09        6.27      3.33 o 
  -2  -7   6       11.84       21.50      4.01 o 
  -1  -7   6      375.45      434.04     14.00 o 
   0  -7   6      702.16      684.66     18.96 o 
   1  -7   6      401.45      389.79     12.82 o 
   2  -7   6        9.08        8.31      3.05 o 
   3  -7   6       38.03       41.95      8.85 o 
   4  -7   6     1184.46     1166.48     52.39 o 
   5  -7   6      110.60       88.67     13.79 o 
   6  -7   6      273.07      273.33     22.48 o 
   7  -7   6       11.10        4.81      7.08 o 
  -6  -6   6        3.74        0.49      4.90 o 
  -5  -6   6      315.74      317.40     30.35 o 
  -4  -6   6        1.77        5.13      4.28 o 
  -3  -6   6      309.07      307.57     20.85 o 
  -2  -6   6      230.56      252.40      9.87 o 
  -1  -6   6       56.36       70.54      5.47 o 
   0  -6   6     1427.77     1517.73     35.02 o 
   1  -6   6        3.35        2.67      2.10 o 
   2  -6   6     1060.39     1041.72     25.18 o 
   3  -6   6       50.05       60.06      9.92 o 
   4  -6   6      257.60      244.32     16.69 o 
   5  -6   6      127.18      134.17     16.62 o 
   6  -6   6       23.88       15.94      8.08 o 
   7  -6   6        2.88       16.36      8.59 o 
  -7  -5   6       22.10       11.79      6.35 o 
  -6  -5   6       95.99       91.23     10.73 o 
  -5  -5   6      325.94      326.68     16.76 o 
  -4  -5   6     1494.99     1484.44     36.11 o 
  -3  -5   6      208.97      199.15      8.60 o 
  -2  -5   6     1102.37     1026.24     25.24 o 
  -1  -5   6      325.07      312.08     10.28 o 
   0  -5   6      299.32      279.86      9.30 o 
   1  -5   6      961.73      875.44     43.17 o 
   2  -5   6      166.27      161.15      6.57 o 
   3  -5   6      103.14      117.43      5.75 o 
   4  -5   6       10.70       10.64      5.21 o 
   5  -5   6       43.13       50.96      7.12 o 
   6  -5   6       77.11       67.51      8.57 o 
   7  -5   6        1.32        0.89      6.02 o 
   8  -5   6       28.18       58.95     14.43 o 
  -7  -4   6      161.10      173.62     24.23 o 
  -6  -4   6      148.60      149.40     13.11 o 
  -5  -4   6      253.13      271.88     14.85 o 
  -4  -4   6     1002.33     1008.16     35.77 o 
  -3  -4   6      291.49      300.35     10.25 o 
  -2  -4   6      219.68      219.35      8.01 o 
  -1  -4   6      512.76      489.82     13.36 o 
   0  -4   6       88.68       97.74      7.22 o 
   1  -4   6      663.43      663.81     16.52 o 
   2  -4   6      634.16      658.55     16.32 o 
   3  -4   6       58.03       52.48      3.72 o 
   4  -4   6       81.35      104.21     12.42 o 
   5  -4   6      204.22      225.29     17.61 o 
   6  -4   6        8.62        7.24      4.64 o 
   7  -4   6       17.38       19.10      6.08 o 
  -8  -3   6      414.60      439.86     30.64 o 
  -7  -3   6       34.27       41.45      7.90 o 
  -6  -3   6       21.22       22.01      6.23 o 
  -5  -3   6      183.68      199.46     14.23 o 
  -4  -3   6       22.53       21.70      3.39 o 
  -3  -3   6      238.38      226.31      8.03 o 
  -2  -3   6      800.98      798.87     19.47 o 
  -1  -3   6       17.32        7.46      2.15 o 
   0  -3   6      252.65      146.82      9.07 o 
   1  -3   6     1716.59     1739.01     37.34 o 
   2  -3   6      538.06      510.01     18.31 o 
   3  -3   6      933.56      949.50     40.26 o 
   4  -3   6      298.19      287.73     13.16 o 
   5  -3   6      441.92      433.20     25.28 o 
   6  -3   6       98.39       89.48      9.36 o 
   7  -3   6       84.48       78.45      9.51 o 
   8  -3   6      200.69      213.77     16.29 o 
  -8  -2   6        1.28       -0.37      5.28 o 
  -7  -2   6       96.99       83.19     24.03 o 
  -6  -2   6       84.35       92.97      9.78 o 
  -5  -2   6        3.38        6.40      3.91 o 
  -4  -2   6      356.51      375.04     11.66 o 
  -3  -2   6      150.90      164.01      6.25 o 
  -2  -2   6      466.57      432.60     13.19 o 
  -1  -2   6     4464.32     4870.79    167.32 o 
   0  -2   6       48.44       35.87      4.78 o 
   1  -2   6      776.60      779.46     17.91 o 
   2  -2   6     1763.19     1805.86     49.77 o 
   3  -2   6      252.99      239.04     14.64 o 
   4  -2   6      849.29      811.81     26.75 o 
   5  -2   6      246.53      244.12     12.75 o 
   6  -2   6      563.05      546.67     22.16 o 
   7  -2   6       77.23       72.83     10.65 o 
   8  -2   6      141.72      118.01     12.16 o 
  -8  -1   6       49.31       44.93      9.52 o 
  -7  -1   6       22.88       30.68      6.81 o 
  -6  -1   6      221.27      210.59     20.70 o 
  -5  -1   6     1066.61     1025.36     32.73 o 
  -4  -1   6      485.84      450.62     12.57 o 
  -3  -1   6      446.45      443.01     11.49 o 
  -2  -1   6      189.60      170.37      8.06 o 
  -1  -1   6     1420.77     1372.34     29.35 o 
   0  -1   6        7.17        7.57      1.60 o 
   1  -1   6      647.38      662.29     15.50 o 
   2  -1   6     1007.33     1035.81     30.44 o 
   3  -1   6      380.80      380.49     14.73 o 
   4  -1   6      489.49      493.18     18.64 o 
   5  -1   6      324.90      303.28     14.51 o 
   6  -1   6      217.70      215.80     34.53 o 
   7  -1   6      190.15      167.10     27.05 o 
   8  -1   6       84.94       82.98     11.00 o 
  -8   0   6       51.22      111.36     30.74 o 
  -7   0   6      403.13      424.24     27.45 o 
  -6   0   6       11.31        6.95      4.03 o 
  -5   0   6     2736.23     2555.81     68.31 o 
  -4   0   6      171.17      143.25      8.42 o 
  -3   0   6      317.89      309.46     18.06 o 
  -2   0   6      113.66      104.23     10.07 o 
  -1   0   6       49.82       32.82      2.26 o 
   0   0   6      943.80      974.84     26.71 o 
   1   0   6      165.37      161.31      5.54 o 
   2   0   6     3650.25     3876.85     80.24 o 
   3   0   6        7.94        6.72      1.83 o 
   4   0   6      232.70      229.43     13.52 o 
   5   0   6      211.34      178.32     10.94 o 
   6   0   6       49.40       43.51      6.99 o 
   7   0   6       68.49       47.59      7.82 o 
   8   0   6      271.93      233.18     42.75 o 
  -8   1   6        4.72        5.08      5.20 o 
  -7   1   6      252.51      237.00     19.53 o 
  -6   1   6      337.92      335.32     27.76 o 
  -5   1   6       16.20       19.92      3.13 o 
  -4   1   6     1975.27     1965.25     57.79 o 
  -3   1   6      153.10      155.65      6.11 o 
  -2   1   6     1797.64     1766.08     37.79 o 
  -1   1   6       15.89        7.54      1.64 o 
   0   1   6     1900.51     2047.86     43.38 o 
   1   1   6      753.70      761.96     18.00 o 
   2   1   6       33.37       21.47      2.58 o 
   3   1   6      250.37      254.15      8.68 o 
   4   1   6        4.40        6.10      2.40 o 
   5   1   6        2.23        5.30      3.98 o 
   6   1   6       17.52       14.47      5.24 o 
   7   1   6       54.60       65.66      9.33 o 
   8   1   6      109.81      115.44     12.82 o 
  -8   2   6      360.81      361.10     24.79 o 
  -7   2   6       11.48       10.65      4.39 o 
  -6   2   6       88.67       79.69      7.55 o 
  -5   2   6       20.64       16.34      6.94 o 
  -4   2   6      552.78      558.80     14.86 o 
  -3   2   6      103.86       92.39      4.58 o 
  -2   2   6       73.59       72.22      4.88 o 
  -1   2   6     2751.01     2776.32     69.31 o 
   0   2   6        1.96        1.45      1.50 o 
   1   2   6      461.70      434.33     11.91 o 
   2   2   6       63.27       57.35      4.75 o 
   3   2   6       32.52       27.74      3.45 o 
   4   2   6       13.32       18.39      3.40 o 
   5   2   6      700.51      728.65     20.57 o 
   6   2   6      126.73      137.66     12.28 o 
   7   2   6      135.29      130.43     12.93 o 
  -8   3   6       27.61       37.80      9.46 o 
  -7   3   6      172.85      188.46     18.25 o 
  -6   3   6        4.64        0.82      3.01 o 
  -5   3   6      316.43      305.30     11.81 o 
  -4   3   6       40.26       43.72      3.82 o 
  -3   3   6      216.06      216.64      7.41 o 
  -2   3   6      132.86      158.64      5.95 o 
  -1   3   6      900.95      897.68     21.09 o 
   0   3   6      622.61      632.59     19.28 o 
   1   3   6      545.22      515.65     14.00 o 
   2   3   6      727.70      727.89     19.01 o 
   3   3   6      209.42      218.00      8.84 o 
   4   3   6       70.94       72.23      5.99 o 
   5   3   6      919.25      951.03     25.77 o 
   6   3   6      306.34      288.19     16.59 o 
   7   3   6       22.17       16.84      6.51 o 
  -8   4   6       43.48       38.08      9.53 o 
  -7   4   6      103.01      104.99     14.17 o 
  -6   4   6      156.01      159.83     10.25 o 
  -5   4   6       58.80       60.59      6.51 o 
  -4   4   6      207.42      225.23     19.07 o 
  -3   4   6        5.02        4.83      1.86 o 
  -2   4   6      134.50      131.29      5.58 o 
  -1   4   6      529.89      496.65     13.47 o 
   0   4   6       35.56       31.70      3.33 o 
   1   4   6     1243.15     1311.12     30.75 o 
   2   4   6      799.96      786.35     20.77 o 
   3   4   6       19.70       14.63      3.28 o 
   4   4   6      443.38      434.88     14.78 o 
   5   4   6        1.51        3.35      3.35 o 
   6   4   6      215.88      241.80     17.69 o 
   7   4   6       26.23       34.95      8.41 o 
  -8   5   6       84.63       84.32     13.83 o 
  -7   5   6      144.33      126.86     16.11 o 
  -6   5   6       35.67       44.57     11.56 o 
  -5   5   6      136.55      141.81     10.49 o 
  -4   5   6      107.69      111.63      8.90 o 
  -3   5   6       58.16       54.33      6.20 o 
  -2   5   6      143.90      141.47      9.30 o 
  -1   5   6       28.56       25.48      3.31 o 
   0   5   6      758.68      747.53     19.36 o 
   1   5   6      108.79      106.95     10.30 o 
   2   5   6      703.31      705.15     19.77 o 
   3   5   6      202.78      218.71      9.88 o 
   4   5   6       77.36       62.92      6.48 o 
   5   5   6      223.74      245.14     12.14 o 
   6   5   6        0.74       -0.42      6.31 o 
  -7   6   6      187.69      233.95     22.88 o 
  -6   6   6      177.09      190.19     15.30 o 
  -5   6   6      116.91      151.32     11.56 o 
  -4   6   6      560.85      588.67     21.67 o 
  -3   6   6        3.46        4.29      3.17 o 
  -2   6   6      298.38      276.26     12.75 o 
  -1   6   6      536.98      556.72     19.90 o 
   0   6   6       90.11       86.98      6.09 o 
   1   6   6      307.90      297.76     11.08 o 
   2   6   6        9.18        8.84      3.32 o 
   3   6   6      263.03      265.21     11.45 o 
   4   6   6        7.23        5.49      3.91 o 
   5   6   6      100.23      102.63      8.81 o 
   6   6   6       43.82       54.01      9.75 o 
  -7   7   6      375.35      385.75     27.27 o 
  -6   7   6      229.58      204.52     13.25 o 
  -5   7   6      258.46      276.70     14.63 o 
  -4   7   6       64.33       65.27     10.89 o 
  -3   7   6      214.47      232.88     12.52 o 
  -2   7   6        1.65        4.98      3.49 o 
  -1   7   6      975.75      884.52     42.31 o 
   0   7   6       41.95       34.97      9.97 o 
   1   7   6       40.10       40.87      6.36 o 
   2   7   6      197.97      195.76     11.94 o 
   3   7   6       11.31       10.93      3.94 o 
   4   7   6      371.07      378.56     15.40 o 
   5   7   6       14.18       12.93      5.02 o 
  -6   8   6       16.15       17.30      5.94 o 
  -5   8   6      206.64      188.24     14.10 o 
  -4   8   6       35.77       33.91      6.58 o 
  -3   8   6      180.86      165.07     12.33 o 
  -2   8   6      440.83      420.42     18.32 o 
  -1   8   6      154.55      160.38     12.13 o 
   0   8   6     1249.78     1217.58     38.53 o 
   1   8   6       17.27       22.46      5.72 o 
   2   8   6      152.56      167.49     15.69 o 
   3   8   6       72.33       62.81      8.65 o 
   4   8   6       12.49       16.53      5.19 o 
  -5   9   6       24.12       23.91      6.83 o 
  -4   9   6      737.61      682.90     26.79 o 
  -3   9   6      162.45      146.07     15.93 o 
  -2   9   6      273.23      251.69     14.33 o 
  -1   9   6      652.13      617.49     24.53 o 
   0   9   6       89.11       85.16      9.63 o 
   1   9   6      147.20      149.24     12.80 o 
   2   9   6      174.90      173.79     14.14 o 
   3   9   6       24.15       30.44      9.66 o 
  -4  10   6      156.30      156.75     18.29 o 
  -3  10   6      141.76      137.20     12.96 o 
  -2  10   6      116.20      131.93     12.39 o 
  -1  10   6       14.08       23.51      6.51 o 
   0  10   6       22.18       23.94      6.73 o 
   1  10   6       44.45       38.90      7.76 o 
   1 -11   7       80.88       95.63     15.31 o 
  -2 -10   7       10.36        8.16      7.51 o 
  -1 -10   7       56.37       49.29      7.86 o 
   0 -10   7       64.14       49.79      7.55 o 
   1 -10   7      154.37      158.41     12.58 o 
   2 -10   7       53.01       59.60     12.06 o 
   3 -10   7       78.55       83.42     14.08 o 
   4 -10   7      249.01      264.70     25.72 o 
  -4  -9   7        7.37        1.85      5.58 o 
  -3  -9   7        2.11       -3.78      4.37 o 
  -2  -9   7       73.14       75.01      8.85 o 
  -1  -9   7       88.89       88.02      9.91 o 
   0  -9   7      472.03      450.73     18.96 o 
   1  -9   7       43.80       45.32      6.58 o 
   2  -9   7      247.66      268.47     19.97 o 
   3  -9   7        1.07       -3.15      5.47 o 
   4  -9   7       18.74       28.22      9.32 o 
   5  -9   7      318.63      302.01     24.58 o 
  -5  -8   7       33.15       27.02      7.55 o 
  -4  -8   7      271.65      254.94     16.63 o 
  -3  -8   7        2.64        8.29      5.27 o 
  -2  -8   7      416.29      407.21     14.71 o 
  -1  -8   7       68.61       74.33      6.61 o 
   0  -8   7       13.00        8.44      3.21 o 
   1  -8   7      959.26      936.56     24.64 o 
   2  -8   7      200.71      187.97     15.89 o 
   3  -8   7       17.02       11.09      6.39 o 
   4  -8   7        5.97        2.64      5.85 o 
   5  -8   7       26.90       33.72     10.28 o 
   6  -8   7      132.07      122.26     17.53 o 
  -5  -7   7      158.27      129.55     12.76 o 
  -4  -7   7        2.61        3.43      4.65 o 
  -3  -7   7     1001.18      996.96     47.36 o 
  -2  -7   7        2.45        1.63      2.85 o 
  -1  -7   7      412.59      435.50     15.79 o 
   0  -7   7       24.17       19.43      3.55 o 
   1  -7   7        7.05        5.50      2.88 o 
   2  -7   7      184.58      192.34      9.61 o 
   3  -7   7        5.57        4.79      3.95 o 
   4  -7   7      239.41      260.18     19.88 o 
   5  -7   7       35.88       36.42      9.85 o 
   6  -7   7      245.64      261.32     25.46 o 
   7  -7   7       46.87       49.46     12.63 o 
  -6  -6   7        1.72        5.42      5.90 o 
  -5  -6   7      348.12      311.53     17.03 o 
  -4  -6   7       59.54       46.32      7.32 o 
  -3  -6   7      333.25      348.94     19.36 o 
  -2  -6   7     1059.34     1087.65     47.22 o 
  -1  -6   7       45.52       56.05      5.09 o 
   0  -6   7      333.90      351.49     11.52 o 
   1  -6   7       19.33        7.02      6.40 o 
   2  -6   7      690.34      689.03     18.23 o 
   3  -6   7       85.20       96.53      8.57 o 
   4  -6   7      354.97      338.85     18.62 o 
   5  -6   7      137.05      164.65     19.03 o 
   6  -6   7        3.27        2.55      6.21 o 
   7  -6   7        0.81        5.42      7.11 o 
  -7  -5   7      139.47      129.04     13.28 o 
  -6  -5   7      173.27      179.30     14.82 o 
  -5  -5   7      138.62      119.19     14.85 o 
  -4  -5   7      385.79      356.01     17.00 o 
  -3  -5   7        1.67        0.87      2.50 o 
  -2  -5   7     1351.65     1296.46     30.93 o 
  -1  -5   7      796.61      751.12     57.06 o 
   0  -5   7       64.71       60.04      4.65 o 
   1  -5   7      814.59      805.71     20.06 o 
   2  -5   7      407.53      396.33     11.67 o 
   3  -5   7      148.93      155.17      9.97 o 
   4  -5   7      473.71      494.49     19.94 o 
   5  -5   7       80.53       86.55      9.54 o 
   6  -5   7       21.55       15.18      5.67 o 
   7  -5   7        1.26       -0.94      6.38 o 
  -7  -4   7        0.96       -0.33      5.25 o 
  -6  -4   7      114.87       98.79     15.08 o 
  -5  -4   7      225.11      228.64     14.48 o 
  -4  -4   7        8.39       10.13      4.60 o 
  -3  -4   7      201.86      208.60      8.18 o 
  -2  -4   7      534.30      535.51     21.75 o 
  -1  -4   7      349.46      342.89     10.43 o 
   0  -4   7     2498.57     2613.97     97.74 o 
   1  -4   7      831.03      799.93     19.48 o 
   2  -4   7      310.43      339.86      9.98 o 
   3  -4   7      663.89      684.35     23.76 o 
   4  -4   7      125.22      112.06     13.68 o 
   5  -4   7      608.97      587.92     22.97 o 
   6  -4   7        6.65        9.05      5.01 o 
   7  -4   7      307.01      288.49     16.54 o 
  -7  -3   7       16.42       31.66      7.52 o 
  -6  -3   7        3.46        2.35      5.01 o 
  -5  -3   7      103.64      105.10      9.88 o 
  -4  -3   7     1031.19     1019.64     87.43 o 
  -3  -3   7      114.58      108.82      5.46 o 
  -2  -3   7      561.69      567.66     15.06 o 
  -1  -3   7     2305.55     2418.31     51.31 o 
   0  -3   7      101.45       97.30      5.84 o 
   1  -3   7     2578.40     2566.91     54.08 o 
   2  -3   7      406.70      393.99     10.29 o 
   3  -3   7      150.23      169.44      9.72 o 
   4  -3   7      586.74      617.63     22.54 o 
   5  -3   7      311.02      302.54     28.69 o 
   6  -3   7      395.56      408.54     49.30 o 
   7  -3   7       38.50       37.61      7.42 o 
   8  -3   7      376.74      369.11     28.37 o 
  -8  -2   7      232.49      236.22     32.35 o 
  -7  -2   7       39.91       43.53      7.94 o 
  -6  -2   7       66.70       60.53      8.17 o 
  -5  -2   7      381.22      422.55     22.21 o 
  -4  -2   7      905.17      928.70     30.72 o 
  -3  -2   7      565.63      628.40     18.76 o 
  -2  -2   7      699.13      664.14     15.76 o 
  -1  -2   7        1.40        2.05      1.30 o 
   0  -2   7       16.85       23.24      3.13 o 
   1  -2   7        2.80        1.22      1.39 o 
   2  -2   7      861.35      851.62     26.41 o 
   3  -2   7        3.35        1.96      2.99 o 
   4  -2   7      881.99      866.81     28.60 o 
   5  -2   7      332.68      289.86     14.42 o 
   6  -2   7      166.55      142.93     14.82 o 
   7  -2   7       97.31       88.49     15.44 o 
   8  -2   7       61.54       53.55     12.80 o 
  -8  -1   7      635.08      626.69     65.91 o 
  -7  -1   7       38.05       39.25      8.55 o 
  -6  -1   7       62.61       54.90     10.28 o 
  -5  -1   7      224.15      226.03     11.96 o 
  -4  -1   7       28.23       26.34      7.74 o 
  -3  -1   7      195.09      187.60     15.57 o 
  -2  -1   7      709.38      682.36     23.21 o 
  -1  -1   7      841.73     1044.73     23.10 o 
   0  -1   7      741.34      868.13     19.77 o 
   1  -1   7      140.27      132.59      4.98 o 
   2  -1   7      215.30      187.75      9.20 o 
   3  -1   7      719.20      641.52     21.88 o 
   4  -1   7      257.95      254.70     25.67 o 
   5  -1   7      995.95      953.62     31.94 o 
   6  -1   7        3.17        3.87      4.31 o 
   7  -1   7      273.24      267.94     15.70 o 
   8  -1   7       97.41       92.50     16.71 o 
  -8   0   7       23.30       20.12      6.86 o 
  -7   0   7      171.68      172.58     20.82 o 
  -6   0   7       43.41       42.20      6.23 o 
  -5   0   7       10.89        6.41      4.85 o 
  -4   0   7      235.29      218.11      7.28 o 
  -3   0   7      267.70      261.83      7.36 o 
  -2   0   7      210.62      188.62      9.77 o 
  -1   0   7     1650.73     1842.55     39.21 o 
   0   0   7        8.03        4.17      1.56 o 
   1   0   7      992.66     1011.50     23.09 o 
   2   0   7      750.41      729.14     17.58 o 
   3   0   7      537.25      535.16     13.96 o 
   4   0   7      234.01      230.81     12.03 o 
   5   0   7       82.79       95.26     20.22 o 
   6   0   7      226.83      208.86     12.95 o 
   7   0   7        2.74       -4.97      4.04 o 
   8   0   7       84.57       75.60     10.45 o 
  -8   1   7       28.30       23.78      6.51 o 
  -7   1   7       10.19       12.94      4.94 o 
  -6   1   7      204.11      186.63     11.18 o 
  -5   1   7      733.47      702.33     24.07 o 
  -4   1   7      761.30      734.80     40.87 o 
  -3   1   7       75.78       74.56      3.92 o 
  -2   1   7     1648.65     1729.31     38.50 o 
  -1   1   7     1362.51     1369.74     30.05 o 
   0   1   7      225.35      249.88      8.35 o 
   1   1   7     1394.22     1444.15     32.08 o 
   2   1   7      822.53      885.64     21.28 o 
   3   1   7       43.55       41.01      3.73 o 
   4   1   7       76.70       90.43      5.68 o 
   5   1   7        5.64        3.03      3.97 o 
   6   1   7        1.31       -0.68      4.27 o 
   7   1   7        4.20        2.97      4.98 o 
  -8   2   7      159.35      176.93     18.84 o 
  -7   2   7       47.28       50.19      9.97 o 
  -6   2   7      203.68      217.74     17.19 o 
  -5   2   7      960.52      852.80     39.14 o 
  -4   2   7      165.21      163.84      6.60 o 
  -3   2   7      372.10      387.18     11.49 o 
  -2   2   7       38.32       28.11      2.71 o 
  -1   2   7      901.22      859.91     24.22 o 
   0   2   7      183.46      177.39      6.55 o 
   1   2   7      212.64      200.75      7.26 o 
   2   2   7     1258.35     1329.65     44.30 o 
   3   2   7        3.13        2.60      2.23 o 
   4   2   7       35.77       36.59      4.40 o 
   5   2   7       38.61       36.53      6.56 o 
   6   2   7       26.54       21.18      6.34 o 
   7   2   7       76.28       79.70     10.41 o 
  -8   3   7       21.59       29.25      9.23 o 
  -7   3   7      107.32      111.43     14.27 o 
  -6   3   7        1.39        5.49      5.37 o 
  -5   3   7      197.39      213.61     11.76 o 
  -4   3   7      165.33      162.53      6.85 o 
  -3   3   7       53.56       44.16      3.68 o 
  -2   3   7      322.22      296.03      9.09 o 
  -1   3   7      156.24      132.36      5.73 o 
   0   3   7      130.87      113.99      5.41 o 
   1   3   7      532.38      510.99     14.22 o 
   2   3   7       48.76       34.59      5.10 o 
   3   3   7      193.30      191.74     10.44 o 
   4   3   7      309.45      301.26     11.45 o 
   5   3   7       10.22       17.99      5.50 o 
   6   3   7      134.38      121.94     12.40 o 
   7   3   7       89.49       95.96     11.83 o 
  -8   4   7       81.84       80.39     13.29 o 
  -7   4   7      127.65      147.27     16.76 o 
  -6   4   7       14.55        8.36      5.79 o 
  -5   4   7      252.39      279.77     28.79 o 
  -4   4   7      212.70      215.78     10.52 o 
  -3   4   7       93.13       93.06      7.45 o 
  -2   4   7       71.28       62.86      5.70 o 
  -1   4   7      235.29      216.89      7.91 o 
   0   4   7      225.18      216.90      8.16 o 
   1   4   7       39.52       49.58      4.46 o 
   2   4   7      903.46      900.83     23.35 o 
   3   4   7       19.25       18.29      3.70 o 
   4   4   7      269.84      269.26     11.24 o 
   5   4   7      661.04      671.08     20.92 o 
   6   4   7       73.52       70.12      9.92 o 
  -8   5   7       81.76      102.24     15.65 o 
  -7   5   7      188.25      142.58     17.45 o 
  -6   5   7      251.89      213.98     18.32 o 
  -5   5   7      244.45      261.31     12.94 o 
  -4   5   7      584.60      628.45     26.92 o 
  -3   5   7       21.04       23.72      4.56 o 
  -2   5   7      714.05      742.42     25.52 o 
  -1   5   7       14.90       14.37      2.73 o 
   0   5   7      409.26      414.73     12.78 o 
   1   5   7      340.77      376.13     12.38 o 
   2   5   7      268.11      273.24     11.45 o 
   3   5   7      307.50      311.13     12.10 o 
   4   5   7       27.12       25.81      6.79 o 
   5   5   7      593.84      599.85     33.52 o 
   6   5   7        5.38        5.84      5.99 o 
  -7   6   7      144.56      118.02     16.40 o 
  -6   6   7      675.35      713.13     38.66 o 
  -5   6   7      100.90      111.40     18.38 o 
  -4   6   7      646.48      698.08     24.71 o 
  -3   6   7       63.85       82.71      9.23 o 
  -2   6   7       70.40       72.80     12.33 o 
  -1   6   7     1099.51     1107.21     33.65 o 
   0   6   7        9.32        6.68      3.73 o 
   1   6   7     1842.57     1760.05     41.31 o 
   2   6   7       68.18       71.35      6.36 o 
   3   6   7      104.02      100.59      8.04 o 
   4   6   7        8.47       12.04      4.16 o 
   5   6   7        0.91       -2.77      3.51 o 
  -7   7   7      193.88      157.64     19.25 o 
  -6   7   7       86.72       86.27      9.66 o 
  -5   7   7      570.15      613.82     24.01 o 
  -4   7   7       10.52       18.30      5.11 o 
  -3   7   7      833.58      792.30     27.44 o 
  -2   7   7       36.62       50.41      7.15 o 
  -1   7   7      445.68      398.70     21.40 o 
   0   7   7      564.80      537.28     20.81 o 
   1   7   7        2.61       -0.23      3.70 o 
   2   7   7      458.20      460.07     16.14 o 
   3   7   7        0.91        2.60      3.65 o 
   4   7   7        5.51       -1.71      3.36 o 
   5   7   7        1.42       -1.73      4.22 o 
  -6   8   7        2.52       -0.23      4.72 o 
  -5   8   7       86.32       94.05     13.20 o 
  -4   8   7      305.97      297.45     15.80 o 
  -3   8   7        1.77        1.88      4.15 o 
  -2   8   7      581.87      573.48     33.83 o 
  -1   8   7      284.91      282.74     14.66 o 
   0   8   7       33.28       52.76     11.12 o 
   1   8   7       62.40       81.07      9.12 o 
   2   8   7      149.43      152.59     12.77 o 
   3   8   7       23.99       24.15      6.59 o 
   4   8   7       79.69       76.95     10.08 o 
  -5   9   7        6.25        1.85      4.99 o 
  -4   9   7       42.86       40.51      7.95 o 
  -3   9   7       37.83       45.18      7.73 o 
  -2   9   7      119.81      128.60     11.95 o 
  -1   9   7      280.55      284.20     15.64 o 
   0   9   7      131.60      143.42     12.53 o 
   1   9   7       97.40       89.50     10.18 o 
   2   9   7       99.60       76.94      9.82 o 
  -3  10   7       28.93       25.80      6.85 o 
  -2  10   7       40.14       37.77      7.60 o 
  -1  10   7      133.95      159.28     24.41 o 
   0  10   7      137.03      101.88     11.36 o 
  -2 -10   8        1.21       -6.65      6.56 o 
  -1 -10   8       15.25       21.26      5.92 o 
   0 -10   8       26.76       25.08      6.12 o 
   1 -10   8      313.10      331.94     23.84 o 
   2 -10   8      490.61      514.33     31.44 o 
   3 -10   8      176.85      211.66     22.57 o 
   4 -10   8      132.22      130.10     17.94 o 
  -3  -9   8       37.55       41.85     11.53 o 
  -2  -9   8      452.41      394.57     19.20 o 
  -1  -9   8       59.49       56.21      6.39 o 
   0  -9   8      409.09      413.04     14.89 o 
   1  -9   8      239.11      230.75     13.24 o 
   2  -9   8       18.61       33.70      9.16 o 
   3  -9   8       27.17       19.83      7.97 o 
   4  -9   8        9.91       10.28      7.74 o 
   5  -9   8      101.94       83.30     14.93 o 
  -4  -8   8      247.55      248.62     38.37 o 
  -3  -8   8       89.97       74.13      9.29 o 
  -2  -8   8      202.31      183.40     13.48 o 
  -1  -8   8      300.74      287.87     19.15 o 
   0  -8   8       10.90        6.77      3.69 o 
   1  -8   8        8.04       13.66      5.89 o 
   2  -8   8      132.50      133.49     15.66 o 
   3  -8   8       11.49       11.44      6.21 o 
   4  -8   8        1.19        4.84      6.26 o 
   5  -8   8       43.58       38.37     10.36 o 
   6  -8   8       37.16       32.91     10.62 o 
  -5  -7   8      278.98      246.62     16.67 o 
  -4  -7   8        4.08        3.26      4.96 o 
  -3  -7   8      155.73      149.69     12.44 o 
  -2  -7   8        2.42       -0.64      2.29 o 
  -1  -7   8      205.65      203.59      9.14 o 
   0  -7   8      158.70      164.43     14.75 o 
   1  -7   8       56.55       60.25      7.09 o 
   2  -7   8      114.10      131.91     13.82 o 
   3  -7   8        1.67        0.76      3.46 o 
   4  -7   8      375.78      355.03     23.84 o 
   5  -7   8      485.76      498.76     31.36 o 
   6  -7   8      169.55      156.49     20.35 o 
  -6  -6   8       14.59       16.57      6.57 o 
  -5  -6   8      183.86      146.10     12.90 o 
  -4  -6   8      272.83      284.52     15.56 o 
  -3  -6   8       27.58       26.75      6.00 o 
  -2  -6   8     1149.68     1137.93     28.45 o 
  -1  -6   8      174.08      175.07     10.44 o 
   0  -6   8      691.23      700.87     18.88 o 
   1  -6   8     1928.30     1949.41     43.86 o 
   2  -6   8      283.20      271.19     12.92 o 
   3  -6   8      191.74      190.54     11.96 o 
   4  -6   8      380.09      393.70     17.58 o 
   5  -6   8      129.79      135.72     13.66 o 
   6  -6   8       54.21       43.41     11.54 o 
   7  -6   8       16.25       16.61      9.83 o 
  -7  -5   8       10.94       11.98      6.24 o 
  -6  -5   8      304.61      321.58     18.38 o 
  -5  -5   8       87.17       75.98      9.35 o 
  -4  -5   8      282.32      293.75     15.48 o 
  -3  -5   8      978.09      980.07     32.83 o 
  -2  -5   8      417.07      404.10     17.36 o 
  -1  -5   8      416.11      426.45     19.54 o 
   0  -5   8      670.03      665.54     17.60 o 
   1  -5   8      516.60      485.52     13.77 o 
   2  -5   8      561.93      542.17     14.73 o 
   3  -5   8      237.59      233.80     12.32 o 
   4  -5   8       61.36       87.02      9.06 o 
   5  -5   8      100.27      107.76     10.86 o 
   6  -5   8       34.95       38.78      7.60 o 
   7  -5   8       53.73       86.50     15.56 o 
  -7  -4   8      132.54      151.83     14.12 o 
  -6  -4   8       45.35       49.39      8.47 o 
  -5  -4   8       45.08       45.95      7.56 o 
  -4  -4   8       22.12       25.51      5.81 o 
  -3  -4   8       18.91       13.43      4.40 o 
  -2  -4   8      376.11      378.55     14.56 o 
  -1  -4   8      269.63      265.41     12.61 o 
   0  -4   8       68.53       63.86     11.83 o 
   1  -4   8     1030.35     1045.83     24.49 o 
   2  -4   8      212.58      207.37      7.07 o 
   3  -4   8      597.52      593.27     21.76 o 
   4  -4   8      314.30      303.90     21.28 o 
   5  -4   8      448.39      430.61     27.58 o 
   6  -4   8       95.95      107.91     10.88 o 
   7  -4   8      176.40      177.10     20.81 o 
  -7  -3   8       86.90       99.80     11.49 o 
  -6  -3   8        1.05       -0.07      4.26 o 
  -5  -3   8       39.81       51.32      7.47 o 
  -4  -3   8      269.42      225.54     12.90 o 
  -3  -3   8       55.98       56.21      6.81 o 
  -2  -3   8      127.45      117.01      7.05 o 
  -1  -3   8     1941.70     2074.83     44.87 o 
   0  -3   8        8.74        4.74      1.81 o 
   1  -3   8      916.86      910.85     21.52 o 
   2  -3   8      473.38      507.90     22.69 o 
   3  -3   8       32.51       18.94      4.77 o 
   4  -3   8     1301.06     1243.67     38.88 o 
   5  -3   8       25.37       26.53     10.22 o 
   6  -3   8      446.52      423.09     27.77 o 
   7  -3   8       31.76       30.13      7.18 o 
   8  -3   8      267.99      223.76     24.70 o 
  -8  -2   8       40.38       43.32      9.02 o 
  -7  -2   8       17.92       20.09      8.40 o 
  -6  -2   8       26.49       25.31      6.79 o 
  -5  -2   8      603.64      596.68     23.55 o 
  -4  -2   8       60.42       57.55      9.70 o 
  -3  -2   8      291.68      312.61     13.50 o 
  -2  -2   8     1948.38     1936.40     70.87 o 
  -1  -2   8        8.12        6.47      1.52 o 
   0  -2   8     3223.25     3286.16     68.42 o 
   1  -2   8      424.14      524.38     13.40 o 
   2  -2   8      119.33      109.31     12.16 o 
   3  -2   8      108.57      127.86      9.42 o 
   4  -2   8      301.26      306.37     14.49 o 
   5  -2   8      302.71      270.54     22.72 o 
   6  -2   8       30.98       30.41      6.36 o 
   7  -2   8      702.82      610.80     81.15 o 
   8  -2   8       30.97       25.22      7.26 o 
  -8  -1   8       15.89       17.66      6.82 o 
  -7  -1   8      139.80      129.71     12.52 o 
  -6  -1   8      162.09      143.06     16.47 o 
  -5  -1   8      158.17      164.39     17.73 o 
  -4  -1   8     2634.87     2705.32     80.08 o 
  -3  -1   8        3.89        8.02      3.05 o 
  -2  -1   8      764.99      726.68     23.14 o 
  -1  -1   8      151.81      146.61      5.07 o 
   0  -1   8      350.46      452.96     11.83 o 
   1  -1   8       17.98       14.00      2.13 o 
   2  -1   8       66.97       84.55      3.81 o 
   3  -1   8      171.78      182.94      9.97 o 
   4  -1   8       75.22       76.76      7.81 o 
   5  -1   8      914.23      901.41     35.36 o 
   6  -1   8       67.76       62.54      8.45 o 
   7  -1   8      124.53      102.91     11.06 o 
   8  -1   8       79.89       90.96     16.79 o 
  -8   0   8      266.58      326.14     18.64 o 
  -7   0   8       13.60       17.66      5.41 o 
  -6   0   8       71.25       57.95      7.66 o 
  -5   0   8      681.13      631.71     29.20 o 
  -4   0   8      526.46      503.53     18.66 o 
  -3   0   8      346.97      338.99     13.71 o 
  -2   0   8      439.62      394.29     14.62 o 
  -1   0   8       18.66       35.82      2.80 o 
   0   0   8       29.97       48.94      3.52 o 
   1   0   8     1490.32     1559.54     34.51 o 
   2   0   8      278.08      272.72      8.56 o 
   3   0   8      444.91      479.41     16.38 o 
   4   0   8      385.11      372.87     16.32 o 
   5   0   8      141.00      131.04     14.45 o 
   6   0   8        4.75        3.26      4.37 o 
   7   0   8       48.20       49.53     16.24 o 
  -8   1   8      334.72      307.79     16.69 o 
  -7   1   8       24.95       22.10      5.67 o 
  -6   1   8       77.20       84.82      8.63 o 
  -5   1   8       68.64       73.56      7.43 o 
  -4   1   8      136.97      139.11      9.01 o 
  -3   1   8      440.65      447.37     11.91 o 
  -2   1   8      738.86      704.20     20.16 o 
  -1   1   8      723.25      724.15     17.50 o 
   0   1   8      106.00       99.52      4.97 o 
   1   1   8     1298.60     1325.11     30.13 o 
   2   1   8      764.79      765.03     19.17 o 
   3   1   8       21.73       15.70      2.80 o 
   4   1   8      171.73      198.69     11.68 o 
   5   1   8        6.02        9.14      6.44 o 
   6   1   8       97.29       82.13     11.40 o 
   7   1   8       19.66       15.05      6.20 o 
  -8   2   8       48.35       39.38     10.10 o 
  -7   2   8       97.93       88.23     13.05 o 
  -6   2   8       67.74       60.95      7.34 o 
  -5   2   8       12.47        9.05      6.23 o 
  -4   2   8       97.36       86.42     14.86 o 
  -3   2   8      337.61      333.20     11.89 o 
  -2   2   8      720.97      722.11     21.20 o 
  -1   2   8      515.58      539.04     14.16 o 
   0   2   8      484.42      499.51     13.58 o 
   1   2   8      410.11      385.37     11.53 o 
   2   2   8      273.35      245.59      8.85 o 
   3   2   8       70.13       67.77      9.18 o 
   4   2   8      170.90      175.22      8.39 o 
   5   2   8       46.47       56.07      7.97 o 
   6   2   8      219.90      213.65     20.67 o 
   7   2   8       95.29      101.61     11.94 o 
  -8   3   8      116.19       78.04     13.06 o 
  -7   3   8       40.72       43.85     10.21 o 
  -6   3   8       17.92       17.88      6.86 o 
  -5   3   8      459.18      467.71     26.74 o 
  -4   3   8      206.57      219.50      8.21 o 
  -3   3   8       83.87       80.81      5.07 o 
  -2   3   8      800.36      774.88     19.25 o 
  -1   3   8      635.26      631.86     24.38 o 
   0   3   8       26.55       13.16      2.71 o 
   1   3   8      635.88      619.80     16.72 o 
   2   3   8      700.60      716.09     19.21 o 
   3   3   8      251.57      259.30     10.27 o 
   4   3   8      161.70      174.44     13.92 o 
   5   3   8      668.67      656.71     26.33 o 
   6   3   8       78.68       78.52     10.20 o 
   7   3   8      159.94      140.07     14.43 o 
  -8   4   8       60.87       54.85     12.06 o 
  -7   4   8       62.04       65.65     12.26 o 
  -6   4   8      200.21      177.42     18.15 o 
  -5   4   8      806.68      851.06     41.12 o 
  -4   4   8      193.68      196.84     10.30 o 
  -3   4   8      517.20      519.81     18.30 o 
  -2   4   8      206.32      193.73      7.48 o 
  -1   4   8      204.94      202.87      7.92 o 
   0   4   8       98.92       68.49      7.90 o 
   1   4   8      141.78      147.86      7.08 o 
   2   4   8      723.44      715.59     19.75 o 
   3   4   8       85.64       96.20      7.09 o 
   4   4   8      296.33      308.15     12.27 o 
   5   4   8       46.00       38.52      7.52 o 
   6   4   8       23.35       23.99      6.89 o 
  -7   5   8      123.57      127.77     17.30 o 
  -6   5   8      148.83      136.59     16.82 o 
  -5   5   8      276.34      299.60     14.32 o 
  -4   5   8      764.99      818.47     27.06 o 
  -3   5   8        5.95        5.03      4.12 o 
  -2   5   8      647.89      648.18     22.08 o 
  -1   5   8        2.89        1.73      2.21 o 
   0   5   8        7.53       14.98      3.65 o 
   1   5   8      179.92      182.52      8.45 o 
   2   5   8       45.59       49.85      5.31 o 
   3   5   8      194.11      189.41     10.10 o 
   4   5   8      154.39      163.22     10.37 o 
   5   5   8       30.51       27.44     10.36 o 
   6   5   8       14.38       15.60      6.95 o 
  -7   6   8       16.55       17.82      8.33 o 
  -6   6   8       71.26       67.62     12.76 o 
  -5   6   8      191.35      212.07     12.92 o 
  -4   6   8      160.16      182.31     19.17 o 
  -3   6   8      351.18      367.96     15.91 o 
  -2   6   8        2.03        0.79      2.98 o 
  -1   6   8      571.82      571.31     27.07 o 
   0   6   8       31.48       30.05      5.40 o 
   1   6   8      111.87       81.18     12.40 o 
   2   6   8      386.61      390.83     14.05 o 
   3   6   8      126.17      136.12      9.33 o 
   4   6   8      114.65       97.67      8.47 o 
   5   6   8      194.29      204.75     16.75 o 
  -6   7   8        0.99        3.64      6.97 o 
  -5   7   8      488.50      510.29     39.64 o 
  -4   7   8       35.16       43.44      7.28 o 
  -3   7   8       57.06       70.96      8.32 o 
  -2   7   8      368.52      358.73     16.36 o 
  -1   7   8      154.14      148.44     16.41 o 
   0   7   8      448.27      462.28     19.20 o 
   1   7   8      403.61      398.28     17.70 o 
   2   7   8      454.72      465.78     29.08 o 
   3   7   8        3.54        5.32      4.06 o 
   4   7   8      147.89      152.71     10.94 o 
  -6   8   8       60.53       75.47     14.81 o 
  -5   8   8       18.86       17.42      6.13 o 
  -4   8   8      279.53      281.17     22.75 o 
  -3   8   8        2.00       -2.23      3.80 o 
  -2   8   8      326.57      283.95     24.38 o 
  -1   8   8      170.34      138.05     11.65 o 
   0   8   8      300.87      301.16     15.72 o 
   1   8   8      276.56      265.64     14.89 o 
   2   8   8      112.23      112.78     11.00 o 
   3   8   8       16.76       12.74      5.85 o 
  -4   9   8       78.99       64.82     12.19 o 
  -3   9   8       70.73       58.43      8.79 o 
  -2   9   8       81.05       83.99     10.04 o 
  -1   9   8       39.79       40.00     11.56 o 
   0   9   8       45.75       46.11     11.10 o 
   1   9   8       28.33       34.41      9.58 o 
   2   9   8       45.29       48.10      8.23 o 
  -2  10   8        1.68        4.09      5.67 o 
  -1  10   8      137.98      122.37     12.68 o 
  -1 -10   9       20.83       22.65      9.20 o 
   0 -10   9        3.21        3.69      4.46 o 
   1 -10   9      258.05      245.74     20.36 o 
   2 -10   9       14.43       24.78      9.33 o 
   3 -10   9      249.25      275.76     26.40 o 
  -3  -9   9      105.13      100.03     12.32 o 
  -2  -9   9       86.77      118.34     11.94 o 
  -1  -9   9       41.76       41.65      7.44 o 
   0  -9   9      254.98      258.23     11.54 o 
   1  -9   9      302.45      349.62     23.71 o 
   2  -9   9      304.40      300.02     22.05 o 
   3  -9   9       24.15       20.05      8.23 o 
   4  -9   9       46.31       41.20     10.82 o 
   5  -9   9        3.34        4.42      7.30 o 
  -4  -8   9      140.68      165.68     14.55 o 
  -3  -8   9      262.06      265.20     36.98 o 
  -2  -8   9      155.25      154.25     14.01 o 
  -1  -8   9      225.34      219.11     10.12 o 
   0  -8   9      136.90      159.76      9.58 o 
   1  -8   9      281.96      292.01     14.60 o 
   2  -8   9      316.31      299.37     23.50 o 
   3  -8   9        0.91        2.51      5.79 o 
   4  -8   9       15.84       28.62      9.25 o 
   5  -8   9       13.75       12.84      7.97 o 
   6  -8   9        1.02       -4.06      6.56 o 
  -5  -7   9      197.95      164.11     14.78 o 
  -4  -7   9       13.98       14.36      5.84 o 
  -3  -7   9      278.27      294.38     16.03 o 
  -2  -7   9      732.59      693.82     26.05 o 
  -1  -7   9       75.86       87.87      8.91 o 
   0  -7   9      428.09      444.42     16.70 o 
   1  -7   9      216.44      226.10      9.36 o 
   2  -7   9       56.55       55.25      7.19 o 
   3  -7   9      126.62      153.60     11.96 o 
   4  -7   9      158.19      142.34     17.22 o 
   5  -7   9        5.80        3.65      6.96 o 
   6  -7   9       26.15       36.04     11.34 o 
  -6  -6   9       61.43       64.05      9.75 o 
  -5  -6   9       95.70       76.63     10.08 o 
  -4  -6   9      302.27      282.50     15.92 o 
  -3  -6   9      170.72      143.49     19.06 o 
  -2  -6   9      518.26      518.85     23.39 o 
  -1  -6   9      344.20      329.70     16.52 o 
   0  -6   9      354.91      343.74     11.60 o 
   1  -6   9       52.50       58.50      6.49 o 
   2  -6   9       65.39       84.33      8.17 o 
   3  -6   9      384.76      382.46     17.03 o 
   4  -6   9      182.13      198.60     21.33 o 
   5  -6   9      335.01      335.69     17.40 o 
   6  -6   9       89.20      114.00     17.09 o 
   7  -6   9       34.31       31.76     11.46 o 
  -6  -5   9      336.16      330.87     18.73 o 
  -5  -5   9      218.45      222.66     16.11 o 
  -4  -5   9      102.46       96.59     16.26 o 
  -3  -5   9        6.44        2.87      4.19 o 
  -2  -5   9       28.11       24.85      5.31 o 
  -1  -5   9       13.46       17.00      3.19 o 
   0  -5   9      177.36      142.98     33.19 o 
   1  -5   9      440.44      421.27     12.59 o 
   2  -5   9      231.82      218.37     14.52 o 
   3  -5   9      130.44      148.11     11.30 o 
   4  -5   9      789.77      814.31     40.15 o 
   5  -5   9      363.63      391.19     18.96 o 
   6  -5   9      115.81      138.71     13.32 o 
   7  -5   9      207.75      183.17     15.84 o 
  -7  -4   9       17.74       15.78      6.81 o 
  -6  -4   9       70.94       78.40     10.20 o 
  -5  -4   9        7.98        7.83      5.07 o 
  -4  -4   9        2.34        7.59      4.38 o 
  -3  -4   9      183.18      168.35     11.47 o 
  -2  -4   9        1.63        5.33      3.45 o 
  -1  -4   9       17.75       17.23      2.86 o 
   0  -4   9      217.60      220.01     10.12 o 
   1  -4   9     2788.10     2727.73     58.30 o 
   2  -4   9      127.76      119.21      9.27 o 
   3  -4   9      581.65      611.36     22.68 o 
   4  -4   9      230.36      252.60     13.81 o 
   5  -4   9      317.46      305.88     15.99 o 
   6  -4   9      123.46      141.01     12.90 o 
   7  -4   9      146.37      134.33     31.31 o 
  -7  -3   9        0.95        7.79      5.74 o 
  -6  -3   9       25.03       26.72      6.69 o 
  -5  -3   9       87.51       81.28      9.54 o 
  -4  -3   9       22.54       19.06      5.10 o 
  -3  -3   9     1437.06     1421.80     43.52 o 
  -2  -3   9       28.43       26.04      4.96 o 
  -1  -3   9      585.26      598.71     15.55 o 
   0  -3   9     1070.98     1040.15     24.41 o 
   1  -3   9      641.85      604.18     15.61 o 
   2  -3   9      396.76      408.34     19.36 o 
   3  -3   9        7.68        7.81      3.97 o 
   4  -3   9       54.03       52.25      7.07 o 
   5  -3   9       33.98       45.90      7.29 o 
   6  -3   9      128.91      124.10     17.07 o 
   7  -3   9       62.06       50.97      8.83 o 
  -7  -2   9      496.60      548.71     25.04 o 
  -6  -2   9       79.04       74.74      9.59 o 
  -5  -2   9      302.42      303.51     15.97 o 
  -4  -2   9      719.86      566.38     31.44 o 
  -3  -2   9      141.28      124.74      9.24 o 
  -2  -2   9     2309.98     2247.00     61.93 o 
  -1  -2   9       59.63       51.84      3.28 o 
   0  -2   9       28.09       32.69      3.94 o 
   1  -2   9       54.67       69.39      5.64 o 
   2  -2   9        1.21        1.25      2.81 o 
   3  -2   9      257.37      256.87     16.07 o 
   4  -2   9        1.20        3.21      3.73 o 
   5  -2   9       52.26       54.59      7.69 o 
   6  -2   9        2.76        5.06      4.85 o 
   7  -2   9      272.08      255.08     31.98 o 
  -8  -1   9      369.27      467.88     44.89 o 
  -7  -1   9      161.49      165.47     14.26 o 
  -6  -1   9      517.00      502.26     21.03 o 
  -5  -1   9      124.85      148.00     11.66 o 
  -4  -1   9        1.31        2.70      3.12 o 
  -3  -1   9       57.55       42.95      9.92 o 
  -2  -1   9      705.27      716.70     31.48 o 
  -1  -1   9       71.48       74.66      7.00 o 
   0  -1   9      158.61      198.11      6.91 o 
   1  -1   9       92.92       70.74      4.78 o 
   2  -1   9      193.42      216.90      7.13 o 
   3  -1   9      332.53      303.50     17.47 o 
   4  -1   9      230.82      214.65     12.03 o 
   5  -1   9      333.84      300.58     15.41 o 
   6  -1   9      174.53      156.17     12.89 o 
   7  -1   9      102.61       99.55     11.28 o 
  -8   0   9       45.74       43.02     11.78 o 
  -7   0   9        6.05       10.53      5.02 o 
  -6   0   9      111.70       99.34      9.71 o 
  -5   0   9      368.03      359.64     16.05 o 
  -4   0   9       32.39       36.17      5.33 o 
  -3   0   9      427.32      423.06     47.73 o 
  -2   0   9      592.25      602.05     20.42 o 
  -1   0   9     1546.41     1596.12     34.91 o 
   0   0   9      734.41      744.84     20.09 o 
   1   0   9     1149.26     1156.69     26.78 o 
   2   0   9      334.81      341.72     10.38 o 
   3   0   9      302.10      286.99     16.37 o 
   4   0   9      753.75      740.44     26.47 o 
   5   0   9      158.30      149.16     12.02 o 
   6   0   9       25.48       21.45      9.33 o 
   7   0   9       18.01       18.83      6.39 o 
  -8   1   9        1.94        3.32      5.85 o 
  -7   1   9      173.62      156.20     12.67 o 
  -6   1   9      106.08      105.01      9.65 o 
  -5   1   9      649.05      645.92     23.43 o 
  -4   1   9      616.39      636.84     22.42 o 
  -3   1   9      543.82      551.40     25.77 o 
  -2   1   9      424.79      418.53     11.39 o 
  -1   1   9     1685.87     1738.27     38.14 o 
   0   1   9      916.89      964.56     23.04 o 
   1   1   9      666.03      664.01     17.22 o 
   2   1   9      812.39      817.59     20.60 o 
   3   1   9       27.00       40.58      3.90 o 
   4   1   9      468.23      458.83     31.60 o 
   5   1   9        4.41        1.25      4.16 o 
   6   1   9       50.99       37.14      7.33 o 
   7   1   9       12.06       10.37      5.96 o 
  -8   2   9      393.36      447.56     29.82 o 
  -7   2   9      162.74      183.65     19.49 o 
  -6   2   9       17.21       18.40      4.91 o 
  -5   2   9      723.58      663.89     33.77 o 
  -4   2   9      155.67      133.50     14.19 o 
  -3   2   9        3.96        1.33      1.48 o 
  -2   2   9     1353.37     1362.01     31.02 o 
  -1   2   9       88.04       97.41      5.24 o 
   0   2   9     1005.01      979.90     23.66 o 
   1   2   9      297.47      283.04     11.67 o 
   2   2   9      857.17      872.05     22.16 o 
   3   2   9       58.00       61.03      5.19 o 
   4   2   9      260.69      243.78     17.45 o 
   5   2   9      358.23      341.75     17.50 o 
   6   2   9       20.08       19.75      8.86 o 
   7   2   9      209.60      211.66     42.40 o 
  -8   3   9      267.13      238.89     23.99 o 
  -7   3   9        3.19       -1.13      5.02 o 
  -6   3   9       53.43       56.80     11.05 o 
  -5   3   9      111.80      104.44     14.01 o 
  -4   3   9      163.04      158.98      9.74 o 
  -3   3   9       63.07       73.45      7.85 o 
  -2   3   9      605.76      603.02     18.32 o 
  -1   3   9      634.26      628.38     35.84 o 
   0   3   9       81.87       82.03      5.60 o 
   1   3   9     1032.57     1018.78     25.15 o 
   2   3   9       16.99       12.09      3.18 o 
   3   3   9      399.25      407.85     13.46 o 
   4   3   9       83.83       83.20     15.08 o 
   5   3   9      444.02      417.10     25.97 o 
   6   3   9       27.60       35.68     11.74 o 
  -7   4   9       22.52       16.59      8.43 o 
  -6   4   9        9.82       25.39      8.31 o 
  -5   4   9       99.53       86.68     12.61 o 
  -4   4   9      118.68      128.37      8.86 o 
  -3   4   9      808.13      809.93     25.64 o 
  -2   4   9      727.76      770.12     21.70 o 
  -1   4   9      492.81      528.40     17.55 o 
   0   4   9       12.28        8.06      2.92 o 
   1   4   9      181.12      187.91      8.32 o 
   2   4   9        4.60        3.41      2.80 o 
   3   4   9       32.71       27.56      4.42 o 
   4   4   9      276.09      273.87     11.75 o 
   5   4   9       90.94       86.14     14.00 o 
   6   4   9      314.60      302.83     18.32 o 
  -7   5   9       96.90      102.58     15.94 o 
  -6   5   9      209.74      239.45     23.42 o 
  -5   5   9      440.87      445.34     27.93 o 
  -4   5   9      496.44      506.50     19.37 o 
  -3   5   9      106.54      109.65      8.99 o 
  -2   5   9      402.18      424.12     16.69 o 
  -1   5   9       78.03       99.42      8.29 o 
   0   5   9       20.72       15.01      3.32 o 
   1   5   9       21.13       24.48      3.96 o 
   2   5   9      208.57      216.35      9.88 o 
   3   5   9       61.54       77.99      8.12 o 
   4   5   9      138.89      139.87      9.61 o 
   5   5   9      397.54      415.94     21.24 o 
  -7   6   9        1.66        6.21      7.60 o 
  -6   6   9      237.89      222.00     22.97 o 
  -5   6   9      333.29      343.93     24.56 o 
  -4   6   9       10.70       16.19      4.93 o 
  -3   6   9      229.34      251.73     21.62 o 
  -2   6   9       12.23       13.47      4.61 o 
  -1   6   9      100.76      127.83     10.22 o 
   0   6   9       16.33       22.85      7.13 o 
   1   6   9      400.70      408.24     17.39 o 
   2   6   9      399.70      434.08     16.82 o 
   3   6   9      112.56      106.86      8.33 o 
   4   6   9      336.22      349.98     14.62 o 
   5   6   9        1.66        5.54      5.84 o 
  -6   7   9       24.22       19.50      8.55 o 
  -5   7   9      187.42      190.14     21.19 o 
  -4   7   9       72.60       74.87      8.76 o 
  -3   7   9       33.96       35.42      6.25 o 
  -2   7   9      318.25      312.14     15.38 o 
  -1   7   9      116.14      121.99     10.69 o 
   0   7   9      250.84      240.45     13.47 o 
   1   7   9      207.56      197.69     13.96 o 
   2   7   9      227.05      255.48     17.19 o 
   3   7   9       74.53       90.72      9.10 o 
   4   7   9        7.17        5.23      4.30 o 
  -5   8   9       25.22       27.35     10.10 o 
  -4   8   9      100.49       95.24     10.54 o 
  -3   8   9       67.62       64.39      8.80 o 
  -2   8   9      124.81      120.30     11.14 o 
  -1   8   9      106.24      112.22     10.87 o 
   0   8   9       81.49       76.25     16.88 o 
   1   8   9       13.27       12.80      5.53 o 
   2   8   9       52.60       54.63      8.56 o 
   3   8   9       20.76       28.35      7.06 o 
  -4   9   9       81.85       91.91     20.33 o 
  -3   9   9        2.96       -2.53      4.26 o 
  -2   9   9      124.64      123.34     12.07 o 
  -1   9   9       57.60       48.80      8.27 o 
   0   9   9        0.90        3.86      4.87 o 
   1   9   9      152.92      124.10     12.29 o 
  -1 -10  10       16.33       15.93      8.10 o 
   1 -10  10      115.72      115.53     16.31 o 
   2 -10  10       75.95       85.09     14.38 o 
  -3  -9  10      120.05      114.40     12.19 o 
  -2  -9  10      154.42      131.23     12.43 o 
  -1  -9  10      105.44      107.10     10.87 o 
   0  -9  10      151.38      177.46     15.90 o 
   1  -9  10      168.67      218.30     21.10 o 
   2  -9  10      129.16      140.41     17.10 o 
   3  -9  10       46.29       53.00     11.64 o 
   4  -9  10      162.11      177.07     21.22 o 
  -4  -8  10       60.22       59.10      9.49 o 
  -3  -8  10      203.35      227.15     16.55 o 
  -2  -8  10       89.90       98.77     10.27 o 
  -1  -8  10       76.54       77.66      8.98 o 
   0  -8  10      301.09      293.93     11.84 o 
   1  -8  10      136.80      142.80     11.49 o 
   2  -8  10        6.30        1.13      4.96 o 
   3  -8  10       29.72       43.88     10.40 o 
   4  -8  10       99.09      102.79     15.43 o 
   5  -8  10        1.08       -1.79      6.18 o 
  -5  -7  10       40.67       42.71      9.39 o 
  -4  -7  10       41.03       26.35      6.91 o 
  -3  -7  10       72.88       52.20      7.94 o 
  -2  -7  10      187.02      211.79     13.24 o 
  -1  -7  10       60.44       77.65      8.53 o 
   0  -7  10      363.04      356.28     12.57 o 
   1  -7  10      363.99      382.25     18.84 o 
   2  -7  10      235.69      234.59     12.90 o 
   3  -7  10      303.69      305.96     15.59 o 
   4  -7  10       21.05       24.13      8.96 o 
   5  -7  10      488.58      510.80     32.14 o 
   6  -7  10       42.80       55.49     13.14 o 
  -6  -6  10       74.24       70.61     10.60 o 
  -5  -6  10       44.30       36.19      7.58 o 
  -4  -6  10      166.91      155.70     13.98 o 
  -3  -6  10      516.67      521.19     22.10 o 
  -2  -6  10      168.79      180.99     12.05 o 
  -1  -6  10      377.80      406.19     31.39 o 
   0  -6  10       15.70        6.52      4.90 o 
   1  -6  10     1025.86      997.87     32.16 o 
   2  -6  10      193.39      196.63     11.38 o 
   3  -6  10      234.13      238.91     13.39 o 
   4  -6  10      294.60      311.86     16.33 o 
   5  -6  10        7.04        5.56      5.25 o 
   6  -6  10      207.03      246.69     26.68 o 
  -6  -5  10      107.85      102.37     11.92 o 
  -5  -5  10      457.15      480.02     22.44 o 
  -4  -5  10       37.60       34.45      7.11 o 
  -3  -5  10      334.77      327.97     16.21 o 
  -2  -5  10      153.52      142.33     12.43 o 
  -1  -5  10       95.23       94.43      6.24 o 
   0  -5  10       27.04       24.14      7.42 o 
   1  -5  10        1.12        1.77      2.10 o 
   2  -5  10      256.45      249.05     12.80 o 
   3  -5  10       40.52       45.38      6.96 o 
   4  -5  10      434.76      446.23     19.92 o 
   5  -5  10        2.28        7.21      5.08 o 
   6  -5  10       52.64       49.62     11.98 o 
   7  -5  10      275.20      269.86     18.86 o 
  -7  -4  10      154.29      169.55     15.72 o 
  -6  -4  10      212.65      209.70     31.41 o 
  -5  -4  10       54.64       54.01      8.55 o 
  -4  -4  10        6.50        9.73      7.53 o 
  -3  -4  10        8.00        5.68      4.24 o 
  -2  -4  10       21.11       17.93      7.19 o 
  -1  -4  10       50.83       49.92      4.26 o 
   0  -4  10       50.93       46.55      4.16 o 
   1  -4  10        6.16       17.25     13.21 o 
   2  -4  10       88.48      109.59     10.90 o 
   3  -4  10      725.23      734.20     38.80 o 
   4  -4  10      139.80      138.99     11.99 o 
   5  -4  10      289.42      277.41     28.59 o 
   6  -4  10       31.99       25.35      7.12 o 
   7  -4  10       75.97       58.96     11.00 o 
  -7  -3  10       78.21       76.28     10.61 o 
  -6  -3  10       91.19      117.94     12.25 o 
  -5  -3  10      281.58      307.34     16.61 o 
  -4  -3  10        1.51       -0.76      3.94 o 
  -3  -3  10        9.37       -0.09      3.62 o 
  -2  -3  10      119.26      104.20      8.90 o 
  -1  -3  10      249.93      251.89     14.94 o 
   0  -3  10      590.63      575.04     16.53 o 
   1  -3  10      898.63      852.95     41.47 o 
   2  -3  10      317.03      283.87     18.72 o 
   3  -3  10        1.06        2.46      3.95 o 
   4  -3  10      378.84      401.16     18.08 o 
   5  -3  10        5.78       -0.33      4.95 o 
   6  -3  10        8.71        4.70      5.26 o 
   7  -3  10       61.44       68.02     10.96 o 
  -7  -2  10       95.27       99.26     11.89 o 
  -6  -2  10      266.15      264.45     17.32 o 
  -5  -2  10      290.10      301.35     22.43 o 
  -4  -2  10      459.93      460.89     18.90 o 
  -3  -2  10       79.93       82.35     10.67 o 
  -2  -2  10     1316.73     1385.58     81.11 o 
  -1  -2  10      108.12      101.25      4.80 o 
   0  -2  10     2370.20     2393.01     64.60 o 
   1  -2  10      711.12      749.43     34.52 o 
   2  -2  10        9.96       11.61      3.96 o 
   3  -2  10        1.42       -1.53      3.60 o 
   4  -2  10      126.86      103.04     10.63 o 
   5  -2  10       12.43       18.14      5.63 o 
   6  -2  10        1.09        0.98      4.75 o 
   7  -2  10      107.89       90.19     11.42 o 
  -7  -1  10        1.14        1.70      5.15 o 
  -6  -1  10      466.06      435.21     19.63 o 
  -5  -1  10      152.99      128.94     17.06 o 
  -4  -1  10      736.04      727.79     25.82 o 
  -3  -1  10     1136.99     1097.29     34.27 o 
  -2  -1  10      596.38      586.18     20.51 o 
  -1  -1  10      332.60      332.82     35.24 o 
   0  -1  10      359.84      385.97     11.13 o 
   1  -1  10      908.85      907.53     21.88 o 
   2  -1  10        6.12        5.83      3.55 o 
   3  -1  10       79.67       91.84      8.71 o 
   4  -1  10       22.17       38.37     10.68 o 
   5  -1  10       66.52       54.59      8.87 o 
   6  -1  10      239.13      226.19     36.61 o 
   7  -1  10      157.46      129.46     12.95 o 
  -8   0  10       84.52       93.12     16.26 o 
  -7   0  10      100.94      105.10     15.78 o 
  -6   0  10      150.04      129.51     18.12 o 
  -5   0  10      214.78      209.77     15.64 o 
  -4   0  10      554.41      530.16     38.46 o 
  -3   0  10      715.01      696.25     23.91 o 
  -2   0  10      410.73      421.26     16.23 o 
  -1   0  10     1109.05     1174.80     27.01 o 
   0   0  10       54.19       62.78      4.47 o 
   1   0  10     1036.67     1087.16     25.82 o 
   2   0  10      486.14      490.73     17.63 o 
   3   0  10      213.39      213.99     11.74 o 
   4   0  10      532.36      519.04     21.00 o 
   5   0  10      154.24      151.22     12.49 o 
   6   0  10      105.00       88.57     10.28 o 
   7   0  10       22.16       14.43      7.97 o 
  -8   1  10      177.32      189.20     20.94 o 
  -7   1  10      229.93      210.40     14.40 o 
  -6   1  10      146.66      163.08     27.22 o 
  -5   1  10      788.97      761.90     26.88 o 
  -4   1  10      265.46      232.71     12.02 o 
  -3   1  10      535.80      529.95     19.49 o 
  -2   1  10      392.38      407.63     11.51 o 
  -1   1  10       41.97       46.81      3.92 o 
   0   1  10      512.81      569.31     17.87 o 
   1   1  10      360.63      379.96     11.71 o 
   2   1  10      661.93      660.37     30.50 o 
   3   1  10      212.45      161.21     11.00 o 
   4   1  10      801.02      785.85     73.65 o 
   5   1  10       46.26       39.42      7.23 o 
   6   1  10       83.73       83.65     10.29 o 
   7   1  10       66.32       75.67     10.57 o 
  -8   2  10       33.13       32.77     10.38 o 
  -7   2  10      219.87      200.22     20.22 o 
  -6   2  10      147.90      149.21     17.19 o 
  -5   2  10        4.34        4.04      3.52 o 
  -4   2  10        1.30       -0.27      2.82 o 
  -3   2  10      182.69      193.25     10.33 o 
  -2   2  10      576.11      561.80     15.07 o 
  -1   2  10       43.41       48.40      4.22 o 
   0   2  10     1187.76     1233.97     29.22 o 
   1   2  10      294.70      287.16     10.04 o 
   2   2  10      505.25      495.84     14.70 o 
   3   2  10      225.14      222.34     19.04 o 
   4   2  10      330.79      319.57     16.22 o 
   5   2  10      373.40      345.74     23.33 o 
   6   2  10       74.61       77.06     10.31 o 
  -7   3  10        5.05       -5.27      4.95 o 
  -6   3  10      115.56      102.32     14.29 o 
  -5   3  10        3.94        9.61      6.10 o 
  -4   3  10       80.87       89.32      8.04 o 
  -3   3  10       53.57       66.59      6.73 o 
  -2   3  10      231.79      240.13      8.84 o 
  -1   3  10     1189.02     1126.86     27.18 o 
   0   3  10      277.02      280.67     13.83 o 
   1   3  10     1103.26     1139.22     28.05 o 
   2   3  10        4.48        6.11      2.83 o 
   3   3  10      229.23      230.79     10.79 o 
   4   3  10      103.91      101.15     10.50 o 
   5   3  10       98.50       93.92     10.65 o 
   6   3  10      157.97      145.59     13.88 o 
  -7   4  10       66.00       72.12     13.42 o 
  -6   4  10        1.53        3.87      5.52 o 
  -5   4  10      986.66     1000.54     47.87 o 
  -4   4  10       69.48       79.70     12.11 o 
  -3   4  10      582.46      582.87     20.31 o 
  -2   4  10      665.96      661.77     18.08 o 
  -1   4  10      225.93      233.01      9.96 o 
   0   4  10       75.68       89.33      6.30 o 
   1   4  10       34.78       33.32      4.39 o 
   2   4  10       38.33       66.88      8.50 o 
   3   4  10       56.51       56.28      5.76 o 
   4   4  10       67.44       71.36     11.98 o 
   5   4  10       47.90       58.13     11.73 o 
   6   4  10        0.71       -1.35      7.66 o 
  -7   5  10       70.75       81.99     14.62 o 
  -6   5  10      220.56      233.64     23.63 o 
  -5   5  10       20.42       22.79      8.19 o 
  -4   5  10      259.51      250.28     19.73 o 
  -3   5  10      200.08      194.71     11.47 o 
  -2   5  10      174.53      181.99     11.68 o 
  -1   5  10        1.73        2.86      3.27 o 
   0   5  10        1.54        3.98      2.78 o 
   1   5  10        1.22        2.75      3.70 o 
   2   5  10        1.27       -0.51      2.71 o 
   3   5  10        1.18       -1.60      2.93 o 
   4   5  10      213.84      204.81     21.00 o 
   5   5  10       31.68       34.57      8.28 o 
  -6   6  10        1.07        3.44      7.15 o 
  -5   6  10       47.35       48.38     11.40 o 
  -4   6  10       14.64        8.83      6.59 o 
  -3   6  10       59.53       70.04      9.26 o 
  -2   6  10      301.74      291.87     14.31 o 
  -1   6  10       18.40       22.54      8.93 o 
   0   6  10       88.06       91.28      9.46 o 
   1   6  10       80.08       87.96      8.81 o 
   2   6  10      195.92      196.45     12.74 o 
   3   6  10      109.15      100.71      8.46 o 
   4   6  10      225.79      212.09     16.31 o 
  -6   7  10       66.07       56.84     13.38 o 
  -5   7  10       79.09       89.81     15.10 o 
  -4   7  10      138.51      162.43     19.93 o 
  -3   7  10       34.58       40.43      6.89 o 
  -2   7  10      351.82      336.88     16.37 o 
  -1   7  10      211.52      226.57     27.69 o 
   0   7  10      134.89      122.99     17.14 o 
   1   7  10      374.76      375.94     18.12 o 
   2   7  10      109.76      118.57     16.82 o 
   3   7  10      250.94      233.60     15.36 o 
  -5   8  10       99.05       64.42     14.08 o 
  -4   8  10       20.79       18.66     10.43 o 
  -3   8  10       73.31       78.50      9.81 o 
  -2   8  10       80.90       93.23     10.39 o 
  -1   8  10      176.42      167.83     13.45 o 
   0   8  10        1.97        5.10      4.66 o 
   1   8  10      350.05      354.13     18.05 o 
   2   8  10       48.97       46.65     14.23 o 
  -3   9  10       61.19       66.10     18.15 o 
  -2   9  10       91.43       98.21     11.22 o 
  -1   9  10       44.26       61.86     14.36 o 
   0   9  10       79.45       66.24      9.40 o 
  -2  -9  11       58.39       61.18      9.49 o 
  -1  -9  11       73.34       83.61     16.50 o 
   0  -9  11      124.23      112.52     16.66 o 
   1  -9  11       31.83       38.04      9.78 o 
   2  -9  11      160.21      170.31     19.28 o 
   3  -9  11      139.35      120.54     16.84 o 
   4  -9  11      151.66      161.86     20.63 o 
  -4  -8  11       11.00       12.28      6.65 o 
  -3  -8  11       30.37       35.48     12.14 o 
  -2  -8  11      202.95      225.96     21.14 o 
  -1  -8  11        1.70       -2.68      5.67 o 
   0  -8  11      353.27      299.34     23.26 o 
   1  -8  11       37.14       36.75      6.74 o 
   2  -8  11      321.45      301.74     38.77 o 
   3  -8  11      172.32      179.39     19.67 o 
   4  -8  11      101.32       92.40     15.49 o 
   5  -8  11       71.67       79.88     15.06 o 
  -4  -7  11       82.58       81.44     10.73 o 
  -3  -7  11        2.52        5.82      8.85 o 
  -2  -7  11      354.89      329.99     16.65 o 
  -1  -7  11      228.37      238.50     16.65 o 
   0  -7  11      205.93      211.37     12.04 o 
   1  -7  11      448.58      468.30     19.48 o 
   2  -7  11       12.49       10.42      5.97 o 
   3  -7  11      500.04      500.74     21.46 o 
   4  -7  11       20.81       15.54      6.13 o 
   5  -7  11       79.25       43.89     11.27 o 
  -5  -6  11        6.82        3.43      5.56 o 
  -4  -6  11       42.20       39.99     12.31 o 
  -3  -6  11      750.82      693.92     63.75 o 
  -2  -6  11       49.79       55.83     12.83 o 
  -1  -6  11      504.24      490.11     19.88 o 
   0  -6  11        9.74        7.99      6.05 o 
   1  -6  11      168.42      176.15     11.22 o 
   2  -6  11       72.60       55.54      7.14 o 
   3  -6  11       14.05       11.05      4.97 o 
   4  -6  11      349.69      342.48     32.61 o 
   5  -6  11        2.74       -1.49      4.40 o 
   6  -6  11      343.59      344.96     36.00 o 
  -6  -5  11       28.09       19.61      7.00 o 
  -5  -5  11      421.70      399.22     20.59 o 
  -4  -5  11      160.92      143.86     25.34 o 
  -3  -5  11      238.14      218.09     13.41 o 
  -2  -5  11       19.69       40.08      6.45 o 
  -1  -5  11      145.50      129.59     10.22 o 
   0  -5  11       72.37       70.11      7.53 o 
   1  -5  11      111.65       93.61      8.38 o 
   2  -5  11      274.57      267.50     13.50 o 
   3  -5  11       24.48       28.82      6.14 o 
   4  -5  11      142.35      159.57     13.25 o 
   5  -5  11      465.42      515.89     23.24 o 
   6  -5  11      105.13      104.61     13.15 o 
  -6  -4  11      394.72      368.42     22.68 o 
  -5  -4  11       68.61       67.59     13.24 o 
  -4  -4  11      169.11      161.39     12.96 o 
  -3  -4  11       49.61       62.49      8.13 o 
  -2  -4  11       14.60        6.20      4.07 o 
  -1  -4  11       25.02       22.46      4.78 o 
   0  -4  11        3.16       -0.49      2.17 o 
   1  -4  11     1094.71     1078.88     51.62 o 
   2  -4  11      149.07      161.79     10.69 o 
   3  -4  11      567.55      562.61     33.19 o 
   4  -4  11      350.70      360.21     17.67 o 
   5  -4  11        2.41        4.12      5.19 o 
   6  -4  11       64.35       60.38      9.71 o 
   7  -4  11       62.09       58.32     10.14 o 
  -7  -3  11      128.74      100.80     12.23 o 
  -6  -3  11      107.41       96.36     11.28 o 
  -5  -3  11      387.78      396.98     19.75 o 
  -4  -3  11       45.13       47.01      7.43 o 
  -3  -3  11      981.35      937.82     32.24 o 
  -2  -3  11      361.40      355.09     16.18 o 
  -1  -3  11      199.90      200.45     11.14 o 
   0  -3  11      550.84      548.88     15.13 o 
   1  -3  11      350.71      370.36     23.76 o 
   2  -3  11      508.42      510.17     30.48 o 
   3  -3  11      203.28      221.75     24.68 o 
   4  -3  11       17.38       19.22      5.78 o 
   5  -3  11       65.54       56.39      9.86 o 
   6  -3  11       69.96       52.58      8.74 o 
   7  -3  11       28.83       35.18      8.53 o 
  -7  -2  11      228.04      223.43     22.65 o 
  -6  -2  11      297.42      301.84     21.73 o 
  -5  -2  11      300.92      312.89     23.67 o 
  -4  -2  11      262.72      264.77     13.81 o 
  -3  -2  11      581.13      532.97     20.50 o 
  -2  -2  11      704.33      719.92     24.81 o 
  -1  -2  11      276.90      276.87     21.21 o 
   0  -2  11      588.28      617.00     20.76 o 
   1  -2  11       85.82       95.01      7.87 o 
   2  -2  11        4.58        7.11      3.90 o 
   3  -2  11      283.33      264.97     20.51 o 
   4  -2  11        1.05        0.66      5.37 o 
   5  -2  11        0.89       -1.12      4.53 o 
   6  -2  11       23.33       12.44      8.89 o 
   7  -2  11        9.40        3.26      5.82 o 
  -7  -1  11       12.95        4.32      7.88 o 
  -6  -1  11      106.61      107.89     14.98 o 
  -5  -1  11      130.08      109.03     10.02 o 
  -4  -1  11      132.87      127.31     19.39 o 
  -3  -1  11        5.05       11.85      4.08 o 
  -2  -1  11      400.39      410.31     16.47 o 
  -1  -1  11      720.44      713.21     47.22 o 
   0  -1  11      261.83      274.30      9.13 o 
   1  -1  11      867.86      915.31     22.46 o 
   2  -1  11      357.86      334.02     22.80 o 
   3  -1  11       30.77       42.63      6.65 o 
   4  -1  11     1291.11     1242.97     40.21 o 
   5  -1  11       67.77       74.11     12.18 o 
   6  -1  11      130.10      134.31     12.97 o 
   7  -1  11      207.34      181.25     28.78 o 
  -7   0  11       61.95       63.62      8.97 o 
  -6   0  11       51.22       53.32     12.71 o 
  -5   0  11      316.10      297.59     32.16 o 
  -4   0  11       29.27       35.66      7.75 o 
  -3   0  11      588.71      628.54     32.30 o 
  -2   0  11      442.45      489.21     18.44 o 
  -1   0  11      165.65      175.19      6.87 o 
   0   0  11     2766.93     2918.01     62.65 o 
   1   0  11      916.28      955.29     23.45 o 
   2   0  11      250.85      261.31     15.98 o 
   3   0  11      555.55      534.27     20.94 o 
   4   0  11      131.18      130.05     11.13 o 
   5   0  11      331.33      330.44     17.23 o 
   6   0  11       41.43       35.28      7.60 o 
   7   0  11      167.98      163.15     34.14 o 
  -6   1  11      138.93      142.07     13.11 o 
  -5   1  11      528.23      521.40     21.04 o 
  -4   1  11      614.65      620.01     23.00 o 
  -3   1  11      436.77      437.80     17.54 o 
  -2   1  11      180.85      183.96     10.15 o 
  -1   1  11        1.85       -1.08      1.97 o 
   0   1  11      212.20      223.28     11.62 o 
   1   1  11      437.94      448.93     13.47 o 
   2   1  11      169.82      176.64      8.60 o 
   3   1  11       82.24       88.62      8.99 o 
   4   1  11      132.29      145.00     12.18 o 
   5   1  11       77.30       67.54      8.98 o 
   6   1  11      149.44      118.13     12.10 o 
  -7   2  11      198.15      167.88     18.84 o 
  -6   2  11      450.72      416.99     26.94 o 
  -5   2  11        1.10       -1.07      3.39 o 
  -4   2  11      330.42      362.72     16.08 o 
  -3   2  11      105.30       89.78      8.07 o 
  -2   2  11        2.58        2.54      2.96 o 
  -1   2  11      156.78      137.73      9.44 o 
   0   2  11       14.86       20.67      3.34 o 
   1   2  11      346.03      348.63     11.78 o 
   2   2  11      206.47      198.91      8.63 o 
   3   2  11      299.09      312.75     15.39 o 
   4   2  11      161.98      145.87     12.34 o 
   5   2  11      152.90      160.27     13.83 o 
   6   2  11      121.14      122.41     16.46 o 
  -7   3  11        0.92        6.20      6.87 o 
  -6   3  11       96.97       94.19     14.79 o 
  -5   3  11       18.56       11.06      7.11 o 
  -4   3  11      381.13      357.42     23.31 o 
  -3   3  11       66.86       64.63      7.25 o 
  -2   3  11       71.81       72.45     12.00 o 
  -1   3  11      220.20      217.31      9.59 o 
   0   3  11      112.61      119.97      7.38 o 
   1   3  11      874.44      876.79     23.16 o 
   2   3  11       45.14       56.72      5.45 o 
   3   3  11      166.22      152.47     12.35 o 
   4   3  11       81.89       69.55      9.03 o 
   5   3  11       12.01       12.49      6.05 o 
   6   3  11        1.44        3.39      5.26 o 
  -7   4  11      145.94      150.62     19.32 o 
  -6   4  11       84.66       74.14     13.18 o 
  -5   4  11       85.32       96.36     14.21 o 
  -4   4  11       21.85       15.28      7.01 o 
  -3   4  11      447.33      424.13     25.67 o 
  -2   4  11      389.35      371.85     12.36 o 
  -1   4  11     1001.97      975.68     25.00 o 
   0   4  11      281.72      329.48     17.06 o 
   1   4  11       75.55       79.36      6.45 o 
   2   4  11        1.07        1.82      2.76 o 
   3   4  11       30.80       29.25      4.93 o 
   4   4  11       10.58        7.48      5.31 o 
   5   4  11       19.02       19.05      7.17 o 
  -7   5  11       59.07       76.17     14.52 o 
  -6   5  11      189.33      199.32     22.34 o 
  -5   5  11      557.60      496.27     31.12 o 
  -4   5  11      144.78      137.87     16.56 o 
  -3   5  11      269.11      247.28     19.65 o 
  -2   5  11      274.26      266.16     13.16 o 
  -1   5  11       99.45      111.21      9.37 o 
   0   5  11      115.18      104.35      7.54 o 
   1   5  11        1.37        5.42      3.25 o 
   2   5  11       18.49       16.52      4.27 o 
   3   5  11       32.18       23.20      4.78 o 
   4   5  11      196.51      194.76     15.84 o 
   5   5  11       14.82       23.59      7.26 o 
  -6   6  11       31.48       38.19     11.45 o 
  -5   6  11      393.28      390.91     27.64 o 
  -4   6  11      134.29      151.59     18.60 o 
  -3   6  11       10.03        7.46      4.49 o 
  -2   6  11      376.27      380.33     17.03 o 
  -1   6  11        7.98        3.51      3.92 o 
   0   6  11      336.04      377.83     17.09 o 
   1   6  11       88.92      103.17      9.88 o 
   2   6  11      216.40      222.46     18.44 o 
   3   6  11      161.74      162.75     10.79 o 
   4   6  11       48.16       55.94      9.54 o 
  -5   7  11        0.92        9.04      7.69 o 
  -4   7  11      153.86      149.17     19.35 o 
  -3   7  11       93.30      106.54     10.57 o 
  -2   7  11      108.05      104.25     10.28 o 
  -1   7  11      190.59      199.14     22.15 o 
   0   7  11       20.11       16.97      5.47 o 
   1   7  11      744.59      662.64     25.63 o 
   2   7  11        1.29        7.74      4.87 o 
   3   7  11      200.50      220.58     16.06 o 
  -4   8  11        6.67       13.48      8.68 o 
  -3   8  11      121.84      118.56     11.81 o 
  -2   8  11       37.34       38.11      7.48 o 
  -1   8  11      133.97      127.78     13.61 o 
   0   8  11       61.22       63.70     12.33 o 
   1   8  11       19.52       18.35      6.31 o 
  -2  -9  12       37.52       38.20      8.01 o 
  -1  -9  12       10.83        3.88      8.28 o 
   0  -9  12      118.70      132.04     18.23 o 
   1  -9  12       21.63       29.70     10.38 o 
   2  -9  12       32.51       24.12      9.34 o 
   3  -9  12       32.69       24.03      9.70 o 
  -3  -8  12        0.93       -4.89      4.94 o 
  -2  -8  12       61.50       56.19      8.71 o 
  -1  -8  12       10.79       13.00      5.39 o 
   0  -8  12      226.56      244.05     21.77 o 
   1  -8  12       55.62       64.82     13.27 o 
   2  -8  12       73.26       81.47      9.74 o 
   3  -8  12       59.04       68.52     16.97 o 
   4  -8  12       49.56       50.19     11.80 o 
  -4  -7  12       17.69       19.48      7.11 o 
  -3  -7  12       14.82       12.62      6.19 o 
  -2  -7  12       48.02       44.54      7.83 o 
  -1  -7  12      272.46      299.26     15.44 o 
   0  -7  12      158.60      157.89     18.77 o 
   1  -7  12      393.08      372.71     20.61 o 
   2  -7  12       20.03       35.79      6.75 o 
   3  -7  12      397.80      399.92     18.99 o 
   4  -7  12       48.22       66.11      9.46 o 
   5  -7  12       21.91       17.91      8.98 o 
  -5  -6  12      280.38      258.90     25.93 o 
  -4  -6  12        1.36       -4.11      4.61 o 
  -3  -6  12      551.08      547.66     35.50 o 
  -2  -6  12      178.17      170.61     13.02 o 
  -1  -6  12      402.28      384.71     17.37 o 
   0  -6  12      204.47      218.30     19.65 o 
   1  -6  12        7.01       11.13      4.21 o 
   2  -6  12      299.06      296.25     19.79 o 
   3  -6  12        2.14        0.85      4.07 o 
   4  -6  12      153.66      164.93     13.96 o 
   5  -6  12       14.40       23.38     10.07 o 
   6  -6  12        1.37        3.44      5.97 o 
  -6  -5  12      116.78       92.65     11.98 o 
  -5  -5  12       58.82       63.85     10.04 o 
  -4  -5  12      379.15      392.44     21.77 o 
  -3  -5  12      147.27      149.63     12.49 o 
  -2  -5  12      693.89      646.94     24.87 o 
  -1  -5  12        5.53        7.49      4.13 o 
   0  -5  12      252.94      231.96     11.99 o 
   1  -5  12       37.79       28.82      8.56 o 
   2  -5  12       25.88       21.82      5.39 o 
   3  -5  12      106.89      128.93     11.77 o 
   4  -5  12      112.34      140.25     12.78 o 
   5  -5  12       21.97       27.05      7.23 o 
   6  -5  12       38.79       55.15      9.95 o 
  -6  -4  12      278.40      298.76     18.42 o 
  -5  -4  12       25.94       50.39     12.13 o 
  -4  -4  12      353.42      338.68     17.71 o 
  -3  -4  12      199.20      215.74     14.01 o 
  -2  -4  12      149.47      153.03     11.73 o 
  -1  -4  12       57.42       54.75      8.39 o 
   0  -4  12       37.40       38.00      8.79 o 
   1  -4  12       64.25       76.88     11.32 o 
   2  -4  12        4.33        7.61      4.14 o 
   3  -4  12      275.46      280.43     22.57 o 
   4  -4  12      330.03      371.35     18.58 o 
   5  -4  12      217.72      214.97     16.27 o 
   6  -4  12       85.18       91.36     11.92 o 
  -6  -3  12      170.52      187.35     15.94 o 
  -5  -3  12      217.67      227.02     15.69 o 
  -4  -3  12      242.61      241.23     14.70 o 
  -3  -3  12      412.54      399.06     18.51 o 
  -2  -3  12      126.99      157.37     14.40 o 
  -1  -3  12      137.95      128.88     10.27 o 
   0  -3  12      499.31      474.97     13.90 o 
   1  -3  12      314.87      327.17     14.41 o 
   2  -3  12      218.24      222.32     12.58 o 
   3  -3  12      625.29      654.39     24.82 o 
   4  -3  12       16.61       19.33      5.98 o 
   5  -3  12      466.52      462.24     21.73 o 
   6  -3  12        8.68        7.61      6.47 o 
  -7  -2  12       45.16       59.96     10.16 o 
  -6  -2  12      198.63      156.81     14.06 o 
  -5  -2  12       74.64       54.80     11.15 o 
  -4  -2  12      160.79      178.53     27.29 o 
  -3  -2  12      377.04      365.23     16.49 o 
  -2  -2  12      221.80      217.81     11.84 o 
  -1  -2  12      528.94      518.67     20.82 o 
   0  -2  12       49.90       51.53      5.70 o 
   1  -2  12     2484.68     2626.85     72.40 o 
   2  -2  12      122.67      135.10     10.57 o 
   3  -2  12      189.51      179.89     11.94 o 
   4  -2  12      519.50      514.77     22.03 o 
   5  -2  12      133.41      106.33     11.19 o 
   6  -2  12      269.67      252.69     17.02 o 
  -7  -1  12        2.22        7.33      8.38 o 
  -6  -1  12        1.88        5.67      4.70 o 
  -5  -1  12       23.35       28.85      6.21 o 
  -4  -1  12        6.40        6.35      4.93 o 
  -3  -1  12     1288.85     1211.44     38.24 o 
  -2  -1  12      271.71      261.81     12.83 o 
  -1  -1  12      194.81      173.31     22.80 o 
   0  -1  12     1217.89     1256.53     29.43 o 
   1  -1  12        4.38        4.84      2.31 o 
   2  -1  12     1144.16     1185.25     37.36 o 
   3  -1  12      135.75      143.11     14.58 o 
   4  -1  12      210.22      203.37     12.80 o 
   5  -1  12       13.22       20.13      6.38 o 
   6  -1  12       33.57       30.10      9.48 o 
  -7   0  12        1.27        0.30      4.55 o 
  -6   0  12        1.18        3.85      4.89 o 
  -5   0  12       83.87       88.75      9.46 o 
  -4   0  12      144.75      113.03      9.88 o 
  -3   0  12      430.98      446.83     18.43 o 
  -2   0  12      818.88      857.49     28.39 o 
  -1   0  12       33.61       31.75      4.98 o 
   0   0  12      133.65      143.50      6.80 o 
   1   0  12       22.42       35.87     11.31 o 
   2   0  12        8.72       14.85      4.69 o 
   3   0  12      710.13      708.26     26.09 o 
   4   0  12       57.74       64.40      9.20 o 
   5   0  12      189.14      175.01     14.07 o 
   6   0  12       20.66       14.21      6.96 o 
  -7   1  12      138.07      126.14     17.05 o 
  -6   1  12      181.53      181.42     13.80 o 
  -5   1  12      282.79      273.91     14.51 o 
  -4   1  12      185.74      201.63     12.03 o 
  -3   1  12        7.69        8.58      3.96 o 
  -2   1  12       13.97       13.27      7.46 o 
  -1   1  12       21.85       24.12      4.84 o 
   0   1  12       97.33       91.60      7.25 o 
   1   1  12       76.29       83.86      5.99 o 
   2   1  12       22.93       18.64      5.03 o 
   3   1  12       75.87       99.30     22.41 o 
   4   1  12      787.17      702.40     27.17 o 
   5   1  12       47.04       40.16      7.70 o 
   6   1  12      136.01      121.15     12.79 o 
  -7   2  12       12.18        8.43      7.19 o 
  -6   2  12      362.98      347.61     24.85 o 
  -5   2  12      214.53      230.29     19.46 o 
  -4   2  12        4.30        3.40      3.75 o 
  -3   2  12        4.39        9.18      3.88 o 
  -2   2  12       15.90       10.12      3.88 o 
  -1   2  12      278.61      267.94     10.98 o 
   0   2  12      688.93      689.17     21.10 o 
   1   2  12      163.75      158.61      7.97 o 
   2   2  12       74.86       79.60      8.57 o 
   3   2  12      287.37      265.16     14.60 o 
   4   2  12      152.39      151.41     17.70 o 
   5   2  12       85.52       86.04     10.55 o 
   6   2  12       30.64       27.32      7.59 o 
  -7   3  12       63.78       42.12     11.21 o 
  -6   3  12      112.18      134.42     17.26 o 
  -5   3  12       92.13      127.03     16.49 o 
  -4   3  12      354.07      387.52     25.13 o 
  -3   3  12      112.77      129.53     15.27 o 
  -2   3  12       51.23       43.09     16.03 o 
  -1   3  12      235.85      235.22     11.30 o 
   0   3  12      273.94      293.11     11.00 o 
   1   3  12      659.17      628.84     18.40 o 
   2   3  12      106.21      117.30      7.83 o 
   3   3  12       21.85       23.25      6.03 o 
   4   3  12        0.83       -3.25      4.67 o 
   5   3  12        3.27       -2.31      5.22 o 
  -7   4  12      116.03      121.79     17.47 o 
  -6   4  12      248.07      235.85     23.38 o 
  -5   4  12      270.34      271.85     21.99 o 
  -4   4  12      351.84      332.01     23.50 o 
  -3   4  12      565.89      570.38     31.70 o 
  -2   4  12      277.83      288.13     20.28 o 
  -1   4  12      144.18      140.70     18.27 o 
   0   4  12       77.39       78.84     11.50 o 
   1   4  12      225.80      234.74     10.31 o 
   2   4  12       11.26        7.08      3.64 o 
   3   4  12        1.11        0.44      4.89 o 
   4   4  12        0.91       -0.72      4.51 o 
   5   4  12       38.63       32.82      7.95 o 
  -6   5  12       58.25       54.79     12.83 o 
  -4   5  12        3.04        1.07      5.38 o 
  -3   5  12      221.40      181.46     19.01 o 
  -2   5  12      366.91      358.65     18.68 o 
  -1   5  12        4.25        9.22      4.18 o 
   0   5  12      211.82      204.16     11.76 o 
   1   5  12       58.08       70.14      6.73 o 
   2   5  12      120.97      132.08      9.08 o 
   3   5  12       28.47       17.64     14.93 o 
   4   5  12      104.72       91.54     11.39 o 
  -6   6  12      170.29      145.60     19.73 o 
  -5   6  12       19.63       24.95      9.52 o 
  -4   6  12      206.47      226.37     23.08 o 
  -3   6  12       35.07       46.73     10.97 o 
  -2   6  12      412.31      400.97     17.91 o 
  -1   6  12      268.67      241.39     13.39 o 
   0   6  12      343.97      312.47     15.56 o 
   1   6  12      395.52      412.02     18.53 o 
   2   6  12       43.29       40.30      5.98 o 
   3   6  12      425.44      421.86     20.99 o 
  -5   7  12      385.87      403.43     29.67 o 
  -4   7  12       81.86       84.12     14.60 o 
  -3   7  12      246.10      230.67     23.46 o 
  -2   7  12       32.26       30.49      6.54 o 
  -1   7  12      454.17      459.67     20.50 o 
   0   7  12        9.24        6.65      5.00 o 
   1   7  12      405.26      423.74     19.73 o 
   2   7  12       40.87       42.68      7.88 o 
  -3   8  12       39.28       39.06     11.39 o 
  -2   8  12        1.71        2.20      5.14 o 
  -1   8  12       11.14       13.08      6.10 o 
   0   8  12      173.31      171.62     14.31 o 
  -1  -9  13       67.75       71.58     14.81 o 
   0  -9  13       88.68      101.85     17.25 o 
   1  -9  13      123.86      137.49     19.32 o 
  -3  -8  13       10.11        2.68      5.74 o 
  -2  -8  13        2.89        2.04      5.12 o 
  -1  -8  13       49.29       61.56     13.23 o 
   0  -8  13       62.21       96.73     16.13 o 
   1  -8  13       99.82      103.29     16.41 o 
   2  -8  13       91.42      103.54     11.09 o 
   3  -8  13      133.91      140.43     13.01 o 
   4  -8  13       54.78       81.09     14.97 o 
  -4  -7  13       32.40       25.44      7.61 o 
  -3  -7  13       52.20       53.79      8.79 o 
  -2  -7  13        4.11        2.39      4.90 o 
  -1  -7  13      129.14      131.84     18.45 o 
   0  -7  13      154.49      173.70     20.35 o 
   1  -7  13      303.41      305.64     24.78 o 
   2  -7  13       68.09       83.88      9.71 o 
   3  -7  13       53.94       66.94      9.25 o 
   4  -7  13       63.73       75.74     10.34 o 
   5  -7  13       55.07       62.63     14.12 o 
  -5  -6  13        6.12        3.95      5.92 o 
  -4  -6  13        2.41        0.50      5.53 o 
  -3  -6  13      235.92      218.38     15.87 o 
  -2  -6  13       67.26       73.72      9.04 o 
  -1  -6  13      347.55      350.17     16.85 o 
   0  -6  13      401.09      428.41     29.13 o 
   1  -6  13       48.45       52.78     11.47 o 
   2  -6  13       47.63       67.48      8.52 o 
   3  -6  13        5.72        8.14      5.00 o 
   4  -6  13       29.34       42.44      8.21 o 
   5  -6  13       32.72       28.76      7.79 o 
  -5  -5  13       81.19       89.14     11.94 o 
  -4  -5  13      188.78      154.77     13.87 o 
  -3  -5  13      167.98      200.54     15.12 o 
  -2  -5  13      400.78      392.10     18.40 o 
  -1  -5  13      106.07      111.25     15.80 o 
   0  -5  13      278.79      303.17     23.18 o 
   1  -5  13       34.82       34.91     10.22 o 
   2  -5  13       29.77       31.89      6.28 o 
   3  -5  13      107.97      139.78     12.48 o 
   4  -5  13       66.42       72.40      9.80 o 
   5  -5  13       51.91       61.80      9.81 o 
   6  -5  13      362.43      388.03     21.72 o 
  -6  -4  13      145.17      158.94     15.38 o 
  -5  -4  13      275.07      342.62     19.31 o 
  -4  -4  13      171.86      154.96     13.40 o 
  -3  -4  13      313.27      337.30     30.05 o 
  -2  -4  13      266.39      257.43     17.81 o 
  -1  -4  13      209.29      203.19     12.07 o 
   0  -4  13      264.71      227.85     19.32 o 
   1  -4  13       14.26       12.50      4.17 o 
   2  -4  13      423.91      405.98     17.99 o 
   3  -4  13      170.86      197.77     21.88 o 
   4  -4  13       94.92       71.83     10.47 o 
   5  -4  13      181.89      184.16     15.43 o 
   6  -4  13        1.24        9.32      6.98 o 
  -6  -3  13      247.75      244.33     18.96 o 
  -5  -3  13       53.22       47.49      9.50 o 
  -4  -3  13      258.04      266.29     25.49 o 
  -3  -3  13      199.05      198.99     13.56 o 
  -2  -3  13      462.96      397.80     18.39 o 
  -1  -3  13      151.34      145.85     11.05 o 
   0  -3  13      236.41      221.07     11.78 o 
   1  -3  13      391.52      395.83     17.98 o 
   2  -3  13       49.51       46.79      7.08 o 
   3  -3  13      582.13      600.59     31.11 o 
   4  -3  13       88.41       90.14     10.45 o 
   5  -3  13        0.71       -2.00      5.06 o 
   6  -3  13       41.14       54.81     10.09 o 
  -6  -2  13       52.79       49.34     12.76 o 
  -5  -2  13       16.91       22.21      9.13 o 
  -4  -2  13        5.36       13.48      4.94 o 
  -3  -2  13      273.12      288.88     14.69 o 
  -2  -2  13        1.45        1.33      3.18 o 
  -1  -2  13      511.31      498.90     23.04 o 
   0  -2  13      180.87      180.26     10.32 o 
   1  -2  13       11.71        9.74      4.50 o 
   2  -2  13      107.17       99.77      9.43 o 
   3  -2  13       24.19       20.41      5.64 o 
   4  -2  13      546.68      506.28     22.31 o 
   5  -2  13       58.08       52.15      8.65 o 
   6  -2  13      255.25      228.90     33.92 o 
  -7  -1  13       13.89       16.61      9.49 o 
  -6  -1  13        9.36        0.07      4.45 o 
  -5  -1  13        5.55        2.87      3.91 o 
  -4  -1  13        5.83        3.49      4.18 o 
  -3  -1  13        4.24        8.13      3.96 o 
  -2  -1  13      183.72      202.59     11.59 o 
  -1  -1  13       11.36       10.49      4.47 o 
   0  -1  13     1446.64     1437.47     42.49 o 
   1  -1  13        2.07        2.34      3.63 o 
   2  -1  13      439.95      422.83     49.37 o 
   3  -1  13      274.77      271.12     14.73 o 
   4  -1  13      156.29      177.63     13.99 o 
   5  -1  13      707.71      661.20     27.78 o 
   6  -1  13       44.77       46.85     11.97 o 
  -7   0  13       17.03       18.13     13.52 o 
  -6   0  13       25.29       26.44      6.81 o 
  -5   0  13       41.03       40.61      7.04 o 
  -4   0  13      389.26      387.40     17.80 o 
  -3   0  13       42.19       54.58      7.18 o 
  -2   0  13      604.47      625.71     33.93 o 
  -1   0  13      217.18      212.94     11.52 o 
   0   0  13        3.99        3.35      2.46 o 
   1   0  13     1768.67     1731.20     69.71 o 
   2   0  13       23.97       20.03      5.16 o 
   3   0  13      307.91      317.35     36.53 o 
   4   0  13       48.88       42.28      7.69 o 
   5   0  13        8.22       10.26      5.87 o 
   6   0  13       76.94       64.35     10.10 o 
  -7   1  13       12.19       20.05      9.13 o 
  -6   1  13      243.59      251.62     36.25 o 
  -5   1  13      201.86      209.10     24.78 o 
  -4   1  13       96.79       82.58      8.96 o 
  -3   1  13     2044.63     2095.88     78.41 o 
  -2   1  13        6.28        6.18      3.74 o 
  -1   1  13       40.98       53.00     10.81 o 
   0   1  13        8.61       15.02      3.23 o 
   1   1  13       46.54       34.67      5.72 o 
   2   1  13       12.48       16.51      6.03 o 
   3   1  13       57.47       52.11      8.99 o 
   4   1  13        2.36        4.45      4.98 o 
   5   1  13        4.93        6.03      5.69 o 
   6   1  13       92.35       86.66     11.46 o 
  -7   2  13      268.95      255.17     25.39 o 
  -6   2  13      153.07      139.20     17.47 o 
  -5   2  13      307.97      343.04     24.22 o 
  -4   2  13      157.74      147.61     11.42 o 
  -3   2  13      196.67      188.69     15.49 o 
  -2   2  13       74.80       75.88      7.87 o 
  -1   2  13       12.15        5.74      3.76 o 
   0   2  13       90.22       81.15      6.22 o 
   1   2  13       16.06       15.74      3.60 o 
   2   2  13       57.89       64.12      8.05 o 
   3   2  13      145.14      127.62     18.43 o 
   4   2  13      253.07      262.77     15.67 o 
   5   2  13        8.25       10.64      6.02 o 
  -6   3  13      214.19      245.83     24.13 o 
  -5   3  13      148.54      135.07     17.06 o 
  -4   3  13       68.59       90.79     13.95 o 
  -3   3  13       72.72       55.56     15.89 o 
  -2   3  13      161.44      170.05     18.64 o 
  -1   3  13      172.73      166.57     11.18 o 
   0   3  13      258.56      275.41     12.89 o 
   1   3  13      155.08      169.60      9.66 o 
   2   3  13      220.87      241.00     13.94 o 
   3   3  13      143.14      138.79     12.18 o 
   4   3  13      284.27      276.22     16.52 o 
   5   3  13        0.78        0.45      5.38 o 
  -6   4  13      163.87      187.10     21.82 o 
  -5   4  13      342.45      350.01     26.08 o 
  -4   4  13       21.49       24.53      8.49 o 
  -3   4  13      422.79      403.19     25.86 o 
  -2   4  13      371.53      357.27     23.69 o 
  -1   4  13      157.85      154.55     10.20 o 
   0   4  13     1136.84     1077.31     28.20 o 
   1   4  13      309.20      308.30     12.43 o 
   2   4  13       36.37       30.88      9.01 o 
   3   4  13      117.92      113.08     11.73 o 
   4   4  13       15.77       22.09      6.86 o 
  -6   5  13       13.42       14.40      9.15 o 
  -5   5  13       42.36       34.46     10.39 o 
  -4   5  13      462.75      469.70     30.47 o 
  -3   5  13      140.67      175.48     19.55 o 
  -2   5  13      160.82      173.27     18.33 o 
  -1   5  13      202.38      205.08     22.00 o 
   0   5  13      312.19      315.00     15.27 o 
   1   5  13      239.06      242.02     11.32 o 
   2   5  13      132.34      137.98     11.49 o 
   3   5  13       95.13      108.21     22.80 o 
   4   5  13       68.25       72.55     10.62 o 
  -5   6  13       25.91       33.78     10.99 o 
  -4   6  13      278.81      320.33     25.06 o 
  -3   6  13      139.84      126.60     17.42 o 
  -2   6  13      249.06      254.23     21.00 o 
  -1   6  13        8.17        1.61      7.54 o 
   0   6  13       68.85       81.31      9.10 o 
   1   6  13      385.01      364.75     43.53 o 
   2   6  13       80.37       79.58      9.95 o 
   3   6  13      215.45      225.63     17.39 o 
  -4   7  13        2.34       12.47      9.06 o 
  -3   7  13      294.59      283.31     23.76 o 
  -2   7  13        1.95       -4.46      5.60 o 
  -1   7  13       21.80       27.30      6.58 o 
   0   7  13        4.91        4.98      4.97 o 
   1   7  13       59.22       54.14     13.27 o 
  -2  -8  14       15.30       13.19      9.74 o 
  -1  -8  14       10.58       14.44      9.66 o 
   0  -8  14      351.88      404.56     30.15 o 
   1  -8  14       31.91       34.13     11.50 o 
   2  -8  14      197.77      226.82     25.24 o 
   3  -8  14       63.46       63.91      9.72 o 
  -3  -7  14        6.27       12.72      6.47 o 
  -2  -7  14        6.17        6.93      6.87 o 
  -1  -7  14       89.60      100.23     16.71 o 
   0  -7  14      170.72      147.05     19.54 o 
   1  -7  14      124.82      132.50     18.84 o 
   2  -7  14      155.95      147.83     19.66 o 
   3  -7  14      171.09      176.11     14.48 o 
   4  -7  14       31.93       34.87      7.96 o 
  -4  -6  14      172.77      192.15     15.97 o 
  -3  -6  14       51.45       63.63     10.59 o 
  -2  -6  14       37.66       36.43      7.12 o 
  -1  -6  14       62.69       76.41     14.04 o 
   0  -6  14      225.14      225.80     23.96 o 
   1  -6  14      128.06      136.49     18.07 o 
   2  -6  14       68.14       48.29     12.21 o 
   3  -6  14      236.40      246.60     15.00 o 
   4  -6  14        9.95       14.03      5.99 o 
   5  -6  14       67.09       68.32     16.90 o 
  -5  -5  14       30.33       34.32      8.36 o 
  -4  -5  14       49.23       44.31      8.67 o 
  -3  -5  14      123.15      111.85     11.82 o 
  -2  -5  14      103.03      115.87     11.26 o 
  -1  -5  14      187.34      174.73     12.99 o 
   0  -5  14      118.78      129.68     17.61 o 
   1  -5  14      192.08      184.88     20.94 o 
   2  -5  14       31.82       36.74     10.06 o 
   3  -5  14       16.23       21.32      5.99 o 
   4  -5  14       30.62       26.37      7.37 o 
   5  -5  14       44.64       52.87     14.87 o 
  -5  -4  14        1.56        6.50      7.99 o 
  -4  -4  14       78.83       82.79     15.11 o 
  -3  -4  14      284.00      288.90     16.49 o 
  -2  -4  14       76.60       79.78     12.89 o 
  -1  -4  14      248.15      251.24     29.15 o 
   0  -4  14      318.81      290.19     23.36 o 
   1  -4  14       72.33       71.28     13.15 o 
   2  -4  14       15.78       22.81      5.77 o 
   3  -4  14       57.41       67.06      9.14 o 
   4  -4  14       22.57       18.81      9.48 o 
   5  -4  14       20.35       28.04     18.78 o 
  -6  -3  14      122.00      101.80     12.89 o 
  -5  -3  14      162.24      164.07     14.87 o 
  -4  -3  14      110.14      106.06     13.47 o 
  -3  -3  14      159.64      140.13     12.49 o 
  -2  -3  14       53.39       53.86      7.90 o 
  -1  -3  14      278.25      266.18     14.25 o 
   0  -3  14       74.92       83.35     14.14 o 
   1  -3  14      304.57      290.01     22.96 o 
   2  -3  14       81.95       89.85      9.60 o 
   3  -3  14      176.86      178.58     13.64 o 
   4  -3  14       25.93       22.54      7.10 o 
   5  -3  14       58.59       53.83      9.21 o 
   6  -3  14      226.80      227.60     20.38 o 
  -6  -2  14       96.26      107.90     12.70 o 
  -5  -2  14      276.57      201.09     22.03 o 
  -4  -2  14       32.44       30.88      6.76 o 
  -3  -2  14      202.19      195.10     12.11 o 
  -2  -2  14       22.69       21.43      5.02 o 
  -1  -2  14      196.31      198.28     21.44 o 
   0  -2  14      391.32      449.05     29.19 o 
   1  -2  14        8.72        3.96      6.31 o 
   2  -2  14      816.54      842.97     29.57 o 
   3  -2  14       19.59       22.27      6.26 o 
   4  -2  14      162.96      159.03     13.61 o 
   5  -2  14       13.58       13.01      6.30 o 
   6  -2  14       42.67       36.91      8.73 o 
  -6  -1  14        9.46       20.39      6.41 o 
  -5  -1  14        3.95       -0.59      4.10 o 
  -4  -1  14        7.57        9.77      4.68 o 
  -3  -1  14       52.81       44.20      6.86 o 
  -2  -1  14      708.66      677.26     27.22 o 
  -1  -1  14        8.61       10.06      4.01 o 
   0  -1  14      636.13      629.49     24.38 o 
   1  -1  14       70.17       71.75     16.22 o 
   2  -1  14        1.21       -1.20      3.91 o 
   3  -1  14      270.89      269.70     15.09 o 
   4  -1  14       57.04       53.21      8.48 o 
   5  -1  14        6.01        8.53      5.86 o 
   6  -1  14       20.50       17.82      7.27 o 
  -6   0  14      129.96      127.04     12.34 o 
  -5   0  14       39.17       36.93      7.31 o 
  -4   0  14      179.12      146.02     22.88 o 
  -3   0  14      188.08      204.03     34.53 o 
  -2   0  14       56.17       58.14     13.39 o 
  -1   0  14      560.36      576.37     24.10 o 
   0   0  14       97.54       97.86     11.51 o 
   1   0  14        8.01        8.74      4.26 o 
   2   0  14       42.17       32.06      6.31 o 
   3   0  14      119.18      140.43     12.11 o 
   4   0  14        7.24        9.15      5.53 o 
   5   0  14      167.15      155.62     14.25 o 
  -6   1  14      146.45      167.97     20.07 o 
  -5   1  14      247.04      266.30     16.83 o 
  -4   1  14      103.73      112.32     10.33 o 
  -3   1  14      324.02      339.72     16.36 o 
  -2   1  14       59.68       60.10      7.36 o 
  -1   1  14      128.07      140.17     10.88 o 
   0   1  14       92.42       98.80      8.74 o 
   1   1  14       33.78       37.70      6.35 o 
   2   1  14        1.00       -2.94      3.91 o 
   3   1  14       26.01       27.50      6.55 o 
   4   1  14      157.56      174.72     14.52 o 
   5   1  14      160.86      146.21     13.82 o 
  -6   2  14      121.14      127.65     17.63 o 
  -5   2  14      138.56      154.87     18.36 o 
  -4   2  14      301.18      306.13     15.83 o 
  -3   2  14      221.35      233.12     13.30 o 
  -2   2  14      224.24      242.64     13.28 o 
  -1   2  14      142.63      157.72     11.53 o 
   0   2  14      190.92      207.05     19.68 o 
   1   2  14      512.79      497.11     20.36 o 
   2   2  14      115.85      116.93     11.02 o 
   3   2  14       57.81       79.09      9.60 o 
   4   2  14      173.80      154.07     13.75 o 
   5   2  14        1.23        5.95      6.03 o 
  -5   3  14      102.15      137.12     17.95 o 
  -4   3  14      226.27      241.52     22.99 o 
  -3   3  14     1051.74     1052.51     49.42 o 
  -2   3  14      441.43      456.01     20.05 o 
  -1   3  14       57.08       64.48      7.76 o 
   0   3  14      844.44      836.56     23.11 o 
   1   3  14       37.07       52.02      5.86 o 
   2   3  14      216.86      228.35     14.87 o 
   3   3  14      181.40      168.96     14.04 o 
   4   3  14        0.85        0.97      5.42 o 
  -6   4  14       96.18       97.27     16.46 o 
  -5   4  14       30.61       32.51     10.69 o 
  -4   4  14      287.77      274.84     22.24 o 
  -3   4  14      147.96      130.69     16.46 o 
  -2   4  14      241.45      223.06     18.64 o 
  -1   4  14      269.37      234.36     18.72 o 
   0   4  14        9.07        8.88      3.64 o 
   1   4  14      172.95      189.35     10.48 o 
   2   4  14       22.99       26.95      6.94 o 
   3   4  14      277.66      287.19     17.00 o 
   4   4  14       44.98       45.40      9.13 o 
  -5   5  14        0.98        1.53      6.60 o 
  -4   5  14       65.98       78.73     14.38 o 
  -3   5  14       61.14       79.59     13.54 o 
  -2   5  14       28.07       36.84      9.88 o 
  -1   5  14      104.03      101.90     14.53 o 
   0   5  14      109.62      114.66     10.35 o 
   1   5  14      122.18      131.49      9.61 o 
   2   5  14      109.96      111.74     11.66 o 
   3   5  14      276.32      262.60     19.81 o 
  -4   6  14        1.05       -8.43      5.62 o 
  -3   6  14      127.02      108.72     16.12 o 
  -2   6  14      146.03      140.52     18.00 o 
  -1   6  14      103.31      127.32     16.77 o 
   0   6  14      385.61      345.85     17.40 o 
   1   6  14       80.52       86.66     10.05 o 
   2   6  14       93.61       87.70     15.65 o 
  -3   7  14      217.63      211.24     23.17 o 
  -2   7  14        6.87       -3.67      6.09 o 
  -1   7  14       17.77       17.11      8.45 o 
   0   7  14       26.72       21.28      6.35 o 
  -1  -8  15       27.04       47.35     13.48 o 
   0  -8  15       16.07       30.02     11.40 o 
   1  -8  15        1.65       -6.58      7.50 o 
   2  -8  15      230.91      226.45     26.20 o 
  -2  -7  15       22.89       14.39      9.78 o 
  -1  -7  15        2.42        0.03      7.89 o 
   0  -7  15       19.77       28.52     11.38 o 
   1  -7  15        1.70        0.01      7.35 o 
   2  -7  15      129.57      141.89     19.83 o 
   3  -7  15       93.30       87.84     16.89 o 
  -3  -6  15        8.86        3.97      5.89 o 
  -2  -6  15       63.16       58.06      8.88 o 
  -1  -6  15       13.09        7.92      8.42 o 
   0  -6  15      186.51      217.75     23.86 o 
   1  -6  15       70.42       54.43     12.66 o 
   2  -6  15       41.12       40.01     12.35 o 
   3  -6  15      151.92      172.85     14.65 o 
   4  -6  15        6.31        5.63      6.13 o 
  -4  -5  15      353.94      343.07     19.60 o 
  -3  -5  15       96.97       98.54     11.51 o 
  -2  -5  15        8.72       12.42      5.75 o 
  -1  -5  15      373.31      359.62     27.55 o 
   0  -5  15       67.99       72.45     13.96 o 
   1  -5  15      105.35      108.87     16.90 o 
   2  -5  15       82.31       68.16     13.96 o 
   3  -5  15      140.24      132.80     12.78 o 
   4  -5  15       31.52       32.11      7.84 o 
  -5  -4  15      241.39      248.12     18.90 o 
  -4  -4  15      255.47      234.84     31.09 o 
  -3  -4  15      119.89      133.28     12.72 o 
  -2  -4  15      118.55      110.93     11.75 o 
  -1  -4  15        9.19       10.57      8.17 o 
   0  -4  15      276.81      243.15     21.57 o 
   1  -4  15       28.83       29.61      9.78 o 
   2  -4  15      223.80      246.87     22.78 o 
   3  -4  15      113.29      126.64     12.32 o 
   4  -4  15       34.70       41.55     12.32 o 
   5  -4  15        9.40        8.99      6.84 o 
  -5  -3  15       18.77       11.88      6.59 o 
  -4  -3  15      187.34      186.28     35.83 o 
  -3  -3  15       76.54       68.10      9.33 o 
  -2  -3  15       10.74       12.17      5.74 o 
  -1  -3  15      131.01      109.30     18.55 o 
   0  -3  15       65.92       74.22     13.82 o 
   1  -3  15      241.65      266.34     23.15 o 
   2  -3  15       72.31       81.69     14.74 o 
   3  -3  15       85.02      110.05     13.60 o 
   4  -3  15        6.12        7.41      6.14 o 
   5  -3  15       34.96       45.22      9.02 o 
  -6  -2  15      101.87      104.16     22.80 o 
  -5  -2  15       24.84       10.44      9.62 o 
  -4  -2  15        4.40        8.40      4.66 o 
  -3  -2  15      135.84      161.61     19.85 o 
  -2  -2  15        1.75        0.46      3.43 o 
  -1  -2  15       60.60       81.38      8.40 o 
   0  -2  15      319.20      365.83     26.60 o 
   1  -2  15      110.26      120.92     16.57 o 
   2  -2  15       28.11       29.97     10.77 o 
   3  -2  15       50.59       45.82      8.20 o 
   4  -2  15       29.95       29.64     12.06 o 
   5  -2  15        7.36        6.92      6.51 o 
  -6  -1  15      108.91      107.95     11.90 o 
  -5  -1  15       41.78       55.69      8.67 o 
  -4  -1  15      108.72      112.75     17.97 o 
  -3  -1  15        2.28        1.25      3.95 o 
  -2  -1  15       40.08       62.57      7.95 o 
  -1  -1  15       83.96       96.79      9.15 o 
   0  -1  15      182.72      190.30     21.05 o 
   1  -1  15      121.16      101.29     15.43 o 
   2  -1  15      172.87      183.74     13.39 o 
   3  -1  15      144.43      140.35     12.71 o 
   4  -1  15        0.84        2.01      5.21 o 
   5  -1  15      208.35      221.52     17.49 o 
  -6   0  15      376.86      395.27     29.58 o 
  -5   0  15       87.44       77.23      9.81 o 
  -4   0  15       45.42       50.32      7.78 o 
  -3   0  15      297.85      268.13     14.73 o 
  -2   0  15       17.50       16.60      4.98 o 
  -1   0  15      426.37      429.59     25.77 o 
   0   0  15      134.73      135.34     17.01 o 
   1   0  15      250.25      278.62     23.12 o 
   2   0  15      206.22      233.41     14.28 o 
   3   0  15       62.34       71.94      9.58 o 
   4   0  15       44.70       53.79     10.96 o 
   5   0  15        0.63       -2.52      5.28 o 
  -6   1  15       48.29       39.56     11.42 o 
  -5   1  15      266.79      260.16     15.48 o 
  -4   1  15       73.19       76.90     16.61 o 
  -3   1  15      355.01      352.22     17.23 o 
  -2   1  15      452.82      458.14     25.43 o 
  -1   1  15      267.84      291.36     14.69 o 
   0   1  15      204.83      212.99     13.03 o 
   1   1  15       65.97       69.62     13.40 o 
   2   1  15        6.94        9.41      5.16 o 
   3   1  15       61.57       70.92      9.50 o 
   4   1  15       49.09       30.35      7.62 o 
   5   1  15        5.88       -1.81      5.46 o 
  -6   2  15       65.23       68.16     13.50 o 
  -5   2  15       93.02      115.08     17.13 o 
  -4   2  15      109.03      116.29     11.12 o 
  -3   2  15      398.67      407.00     18.76 o 
  -2   2  15      110.23       98.87      9.63 o 
  -1   2  15      254.65      270.77     14.33 o 
   0   2  15      576.55      616.15     24.45 o 
   1   2  15       76.76       82.90      9.17 o 
   2   2  15      105.77       89.92      9.91 o 
   3   2  15       98.18      105.75     11.30 o 
   4   2  15       73.37       55.59     10.01 o 
  -5   3  15       39.56       33.45     10.24 o 
  -4   3  15      258.75      293.74     23.23 o 
  -3   3  15        4.58       -3.34      4.84 o 
  -2   3  15      385.94      373.43     17.55 o 
  -1   3  15       86.77      102.03      9.77 o 
   0   3  15      414.89      405.38     18.24 o 
   1   3  15      206.47      236.69     22.88 o 
   2   3  15       79.23       89.19     10.57 o 
   3   3  15      111.73      100.12     23.54 o 
   4   3  15      133.00      127.28     19.14 o 
  -5   4  15        2.07       -4.22      5.98 o 
  -4   4  15       50.74       67.01     13.13 o 
  -3   4  15       41.46       64.10     12.67 o 
  -2   4  15       12.00        7.59      6.27 o 
  -1   4  15      204.28      218.69     18.52 o 
   0   4  15      165.06      180.17     19.31 o 
   1   4  15      551.20      564.62     23.74 o 
   2   4  15        3.84        5.87      5.59 o 
   3   4  15      236.07      264.48     24.72 o 
  -4   5  15       16.17       17.65      8.76 o 
  -3   5  15      270.62      237.07     23.56 o 
  -2   5  15        4.44        9.18      7.26 o 
  -1   5  15       40.86       64.14     12.22 o 
   0   5  15      138.31      132.31     15.99 o 
   1   5  15       33.34       41.33      7.39 o 
   2   5  15       72.40       79.10     10.94 o 
  -3   6  15       65.65       56.53     12.63 o 
  -2   6  15       76.90       65.03     13.75 o 
  -1   6  15       58.68       51.91     11.89 o 
   0   6  15        2.79        1.91      6.37 o 
   1   6  15        5.25        5.25      5.32 o 
  -1  -7  16        1.75        3.56      8.10 o 
   0  -7  16      106.92      105.01     18.09 o 
   1  -7  16        3.87        5.91      8.89 o 
   2  -7  16       20.15       23.17     11.18 o 
  -3  -6  16       81.35       81.16     22.27 o 
  -2  -6  16       54.13       66.82     15.06 o 
  -1  -6  16      151.33      138.49     19.61 o 
   0  -6  16       44.60       44.55     12.84 o 
   1  -6  16       63.15       62.69     14.30 o 
   2  -6  16        8.94        8.54      9.39 o 
   3  -6  16       90.86      119.12     19.60 o 
  -4  -5  16        3.94       11.80      6.96 o 
  -3  -5  16      327.80      283.78     18.37 o 
  -2  -5  16       17.08       21.21      9.93 o 
  -1  -5  16      164.52      182.17     22.02 o 
   0  -5  16        7.86       10.24      8.52 o 
   1  -5  16        6.85        8.95      8.35 o 
   2  -5  16      109.96      121.78     18.79 o 
   3  -5  16       13.84       15.54      9.54 o 
   4  -5  16       73.42       93.43     12.22 o 
  -4  -4  16        9.85        4.66      6.11 o 
  -3  -4  16       42.18       37.79      7.98 o 
  -2  -4  16      229.82      209.54     19.06 o 
  -1  -4  16       12.00        3.03      7.71 o 
   0  -4  16      287.53      302.83     24.91 o 
   1  -4  16        0.83       -5.18      7.10 o 
   2  -4  16      281.03      249.47     23.41 o 
   3  -4  16       47.67       46.74     12.48 o 
   4  -4  16       83.26       75.16     15.69 o 
  -5  -3  16       13.79       14.63      7.38 o 
  -4  -3  16      483.82      519.77     29.15 o 
  -3  -3  16       67.98       70.72     10.12 o 
  -2  -3  16       27.80       32.48      7.35 o 
  -1  -3  16      199.03      196.35     22.06 o 
   0  -3  16      128.52      166.58     20.73 o 
   1  -3  16      145.16      151.99     19.87 o 
   2  -3  16      197.95      240.94     25.54 o 
   3  -3  16      453.18      427.90     31.57 o 
   4  -3  16       42.24       52.80      9.41 o 
  -5  -2  16      525.76      556.30     37.54 o 
  -4  -2  16      234.42      228.81     16.77 o 
  -3  -2  16       80.92       85.55      9.60 o 
  -2  -2  16       82.14       89.32     21.84 o 
  -1  -2  16       18.36       17.65      8.61 o 
   0  -2  16      208.98      237.64     22.18 o 
   1  -2  16      104.41       91.31     15.45 o 
   2  -2  16      300.83      303.61     25.82 o 
   3  -2  16      218.21      195.01     18.05 o 
   4  -2  16        7.61        8.89      6.16 o 
  -5  -1  16        6.31        4.49      5.33 o 
  -4  -1  16      337.22      314.11     25.47 o 
  -3  -1  16       40.91       41.47      7.88 o 
  -2  -1  16       18.63       13.54      4.88 o 
  -1  -1  16      129.79      125.90     10.72 o 
   0  -1  16       49.70       43.65     11.28 o 
   1  -1  16      173.07      150.12     19.37 o 
   2  -1  16       13.71        9.83      7.94 o 
   3  -1  16       82.34       85.03     13.33 o 
   4  -1  16       15.78       16.32      6.56 o 
  -5   0  16       34.73       27.37      7.10 o 
  -4   0  16       71.93       71.07     13.61 o 
  -3   0  16      223.87      222.02     18.66 o 
  -2   0  16       23.90       27.21      6.10 o 
  -1   0  16      121.31      135.12     11.13 o 
   0   0  16      155.63      152.19     19.31 o 
   1   0  16       67.27       55.29     12.25 o 
   2   0  16       22.20       14.88      8.68 o 
   3   0  16       15.36       16.68      6.33 o 
   4   0  16       98.51       97.80     29.65 o 
  -5   1  16      125.80      106.52     11.39 o 
  -4   1  16      144.09      161.58     13.52 o 
  -3   1  16      148.98      157.61     12.92 o 
  -2   1  16       20.41       31.25      6.50 o 
  -1   1  16      179.80      197.29     12.85 o 
   0   1  16      240.68      235.60     20.84 o 
   1   1  16       65.04       58.29     12.51 o 
   2   1  16      267.78      279.28     32.77 o 
   3   1  16      196.10      223.82     16.50 o 
   4   1  16        2.68       -1.72      5.62 o 
  -5   2  16      103.97       94.20     15.35 o 
  -4   2  16       67.88       76.71     13.37 o 
  -3   2  16      135.33      148.25     12.71 o 
  -2   2  16       88.52       98.40      9.95 o 
  -1   2  16      161.27      158.61     12.55 o 
   0   2  16      163.92      141.54     18.16 o 
   1   2  16      447.90      459.76     31.30 o 
   2   2  16      301.71      262.29     15.58 o 
   3   2  16       85.96       84.60     10.62 o 
   4   2  16      103.08       84.17     11.27 o 
  -5   3  16       24.26       19.68      9.68 o 
  -4   3  16      106.24      126.43     17.48 o 
  -3   3  16       46.90       42.15     10.58 o 
  -2   3  16      178.10      177.46     18.91 o 
  -1   3  16       74.05       72.77      8.91 o 
   0   3  16      242.34      252.46     14.32 o 
   1   3  16       46.59       41.38     11.29 o 
   2   3  16       81.40       96.19     11.10 o 
   3   3  16      115.21      119.00     12.77 o 
  -4   4  16        1.21        4.09      7.07 o 
  -3   4  16       68.21       77.65     13.73 o 
  -2   4  16       12.42        3.16      5.79 o 
  -1   4  16      100.26       96.47     13.98 o 
   0   4  16       47.36       45.05     10.04 o 
   1   4  16        0.93        3.61      7.92 o 
   2   4  16        0.72       -0.68      5.32 o 
  -3   5  16       21.60        4.67      6.96 o 
  -2   5  16        0.87       11.28      7.23 o 
  -1   5  16       94.96       95.05     14.75 o 
   0   5  16       25.97       20.76      8.12 o 
  -2  -6  17       48.26       47.43     13.72 o 
  -1  -6  17      318.61      281.81     26.21 o 
   0  -6  17      146.35      193.90     24.19 o 
   1  -6  17      172.42      148.94     21.22 o 
   2  -6  17        7.16       17.46     10.99 o 
  -3  -5  17      573.00      562.41     26.43 o 
  -2  -5  17      115.60      130.85     19.69 o 
  -1  -5  17      223.52      192.19     23.73 o 
   0  -5  17      174.34      187.03     23.38 o 
   1  -5  17       28.06       38.41     12.21 o 
   2  -5  17       45.07       33.76     12.52 o 
   3  -5  17        5.07       10.78      9.32 o 
  -4  -4  17      525.54      554.99     26.84 o 
  -3  -4  17       64.97       73.46     10.57 o 
  -2  -4  17      150.72      141.71     20.16 o 
  -1  -4  17       61.48       43.56     12.48 o 
   0  -4  17        1.71        1.26      7.69 o 
   1  -4  17        4.37        3.66      7.58 o 
   2  -4  17      148.71      160.13     21.95 o 
   3  -4  17      114.38      105.11     18.26 o 
  -4  -3  17        2.97       10.59     12.67 o 
  -3  -3  17      134.30      132.96     13.43 o 
  -2  -3  17       67.01       89.59     16.72 o 
  -1  -3  17       39.37       43.80     12.81 o 
   0  -3  17       33.54       34.11     11.55 o 
   1  -3  17       86.77       96.72     16.79 o 
   2  -3  17      222.66      269.75     24.99 o 
   3  -3  17      265.78      298.33     26.69 o 
   4  -3  17      134.19      148.78     21.50 o 
  -4  -2  17       39.73       39.06     12.34 o 
  -3  -2  17       76.92       70.39      9.40 o 
  -2  -2  17      124.02      120.20     18.16 o 
  -1  -2  17      205.67      246.31     22.43 o 
   0  -2  17       86.53       92.99     15.89 o 
   1  -2  17      121.28      107.32     17.05 o 
   2  -2  17       99.33       73.87     14.82 o 
   3  -2  17      182.90      156.53     21.35 o 
   4  -2  17       14.22       19.37      8.32 o 
  -5  -1  17      103.40      107.13     11.86 o 
  -4  -1  17      226.08      213.25     24.34 o 
  -3  -1  17      212.45      211.69     22.80 o 
  -2  -1  17        9.55       16.04      5.65 o 
  -1  -1  17      263.59      268.96     23.86 o 
   0  -1  17       29.04       28.41     10.30 o 
   1  -1  17       41.86       32.33     10.99 o 
   2  -1  17       98.28       95.17     17.06 o 
   3  -1  17       43.83       44.98     12.70 o 
   4  -1  17      115.22      121.46     13.02 o 
  -5   0  17      417.44      427.74     31.65 o 
  -4   0  17      143.63      126.68     12.33 o 
  -3   0  17       77.12       75.36     20.80 o 
  -2   0  17      134.73      115.18     11.03 o 
  -1   0  17        5.43        4.65      7.20 o 
   0   0  17      268.30      285.39     24.89 o 
   1   0  17       32.56       21.90      9.70 o 
   2   0  17      484.27      475.25     33.55 o 
   3   0  17       25.93       22.03     10.33 o 
   4   0  17       16.53       13.56      7.10 o 
  -5   1  17        1.82       -0.39      6.77 o 
  -4   1  17      323.86      348.10     18.51 o 
  -3   1  17       30.23       31.49      7.65 o 
  -2   1  17      161.65      180.84     13.91 o 
  -1   1  17       54.90       58.99     13.20 o 
   0   1  17       43.06       70.65     14.14 o 
   1   1  17      169.65      165.94     21.04 o 
   2   1  17        8.16        8.66      9.06 o 
   3   1  17      275.25      262.34     19.00 o 
  -4   2  17       81.70       72.61     13.00 o 
  -3   2  17      119.59      116.92     11.47 o 
  -2   2  17        2.77        2.56      4.52 o 
  -1   2  17       91.41      105.66     10.52 o 
   0   2  17       25.06       20.81      9.33 o 
   1   2  17       41.45       46.91     12.43 o 
   2   2  17       52.79       71.18     14.91 o 
   3   2  17       32.66       35.32      9.70 o 
  -4   3  17       90.27       72.43     13.75 o 
  -3   3  17       14.55        5.31      6.64 o 
  -2   3  17        2.57       11.78      7.33 o 
  -1   3  17        8.78       11.37      5.37 o 
   0   3  17      161.34      155.27     19.62 o 
   1   3  17       35.37       39.79     12.29 o 
   2   3  17      213.77      248.88     27.04 o 
  -3   4  17       12.25        6.66      6.81 o 
  -2   4  17        3.62        3.30      6.64 o 
  -1   4  17      105.38       87.01     13.83 o 
   1   4  17      426.24      472.32     33.43 o 
  -1   5  17       59.24       56.11     11.58 o 
  -2  -5  18      223.33      223.54     26.13 o 
  -1  -5  18      341.68      414.44     32.78 o 
   0  -5  18       41.96       37.73     12.80 o 
   1  -5  18       43.00       47.29     13.66 o 
   2  -5  18       34.23       34.37     12.55 o 
  -3  -4  18        2.29       11.27      9.92 o 
  -2  -4  18       70.03       44.84     13.05 o 
  -1  -4  18       42.72       25.14     11.30 o 
   0  -4  18      255.24      235.27     26.40 o 
   1  -4  18       19.12        3.55      8.47 o 
   2  -4  18       45.10       31.82     11.74 o 
  -3  -3  18       42.30       49.18     19.66 o 
  -2  -3  18       66.52       54.13     13.95 o 
  -1  -3  18       80.31       73.13     15.45 o 
   0  -3  18       90.11       77.80     15.15 o 
   1  -3  18      112.85      115.01     19.29 o 
   2  -3  18       77.61       85.24     16.27 o 
   3  -3  18      203.90      215.16     25.76 o 
  -4  -2  18      398.43      452.86     34.44 o 
  -3  -2  18      101.04       94.79     10.91 o 
  -2  -2  18       20.47       27.62     11.48 o 
  -1  -2  18      209.24      205.77     23.88 o 
   0  -2  18       20.07       36.58     12.26 o 
   1  -2  18      142.99      144.05     20.23 o 
   2  -2  18       17.19       32.44     11.51 o 
   3  -2  18      123.69      111.52     18.87 o 
  -4  -1  18       48.62       42.32      8.15 o 
  -3  -1  18      251.27      208.37     24.63 o 
  -2  -1  18       14.05       21.91     10.65 o 
  -1  -1  18       71.78       58.11     13.62 o 
   0  -1  18       10.98        4.99      8.24 o 
   1  -1  18        0.91       -0.22      7.45 o 
   2  -1  18      163.81      158.90     21.89 o 
   3  -1  18       30.74       24.48     11.15 o 
  -4   0  18       36.03       35.30     10.62 o 
  -3   0  18       10.94       14.89      6.06 o 
  -2   0  18      314.30      328.99     20.14 o 
  -1   0  18       38.47       39.54     12.09 o 
   0   0  18      261.48      279.31     25.59 o 
   1   0  18        2.60        3.31      8.01 o 
   2   0  18       34.16       26.44     10.64 o 
   3   0  18       47.70       63.47     15.78 o 
  -4   1  18      243.20      282.18     17.06 o 
  -3   1  18      111.45      114.24     11.84 o 
  -2   1  18      122.74      120.11     11.65 o 
  -1   1  18      309.00      326.43     26.80 o 
   0   1  18        0.77        3.77      7.78 o 
   1   1  18      119.90      124.67     19.17 o 
   2   1  18        1.36       -2.93      7.53 o 
  -3   2  18      191.58      214.11     22.06 o 
  -2   2  18        4.64        9.08      5.13 o 
  -1   2  18       52.29       47.74     13.25 o 
   0   2  18       31.05       22.10     10.29 o 
   1   2  18       11.79        5.59      8.97 o 
   2   2  18      350.62      323.54     28.58 o 
  -3   3  18        3.76        6.68      7.26 o 
  -2   3  18       75.40       60.77     12.27 o 
   0   3  18       26.53       27.99     11.25 o 
   1   3  18      103.49      128.84     19.62 o 
  -1  -4  19       18.05       20.54     11.49 o 
   0  -4  19        3.62       -0.15      8.75 o 
   1  -4  19        6.31        1.22      8.58 o 
  -2  -3  19       33.43       43.40     14.39 o 
  -1  -3  19       66.86       49.59     13.85 o 
   0  -3  19        2.91       18.92     10.65 o 
   1  -3  19       15.42       10.87      9.41 o 
  -2  -2  19        8.71        9.71      9.46 o 
  -1  -2  19       73.13       73.57     16.23 o 
   0  -2  19      132.10      133.02     20.47 o 
   1  -2  19       59.08       61.75     14.75 o 
   2  -2  19       13.21       26.87     11.45 o 
  -3  -1  19       34.47       24.94      7.34 o 
  -2  -1  19       27.16       27.75     12.14 o 
  -1  -1  19      101.80      101.16     17.29 o 
   0  -1  19      178.92      197.87     23.89 o 
   1  -1  19        9.48       11.17      9.95 o 
   2  -1  19       95.35       82.69     16.92 o 
  -3   0  19        2.51        6.54      5.65 o 
  -2   0  19      278.90      323.48     28.23 o 
  -1   0  19       69.33       59.78     14.76 o 
   0   0  19       98.23      122.84     19.41 o 
   1   0  19      120.94      101.07     18.00 o 
  -2   1  19      100.26      120.45     18.74 o 
  -1   1  19      388.99      437.68     32.48 o 
   0   1  19        2.05        3.72      9.06 o 
   1   1  19       69.89       75.19     16.20 o 
  -2   2  19       69.23       72.06     15.11 o 
  -1   2  19       80.07       85.97     16.55 o 
   0   2  19       27.74       26.59     11.48 o 
                                                 
